# Supplementary material for: WRKYs, the Jack-of-various-Trades, Modulate Dehydration Stress in Populus davidiana—A Transcriptomic Approach
Source: Int J Mol Sci. 2019 Jan 18;20(2):414. doi: 10.3390/ijms20020414 (PMC6358917; doi:10.3390/ijms20020414)
Supplement: Supplementary file 1 [file ijms-20-00414-s001.zip]

Archive with 9 entries (9 files):
- Supplementary/Figure S1.docx
- Supplementary/Figure S2.docx
- Supplementary/Figure S3.docx
- Supplementary/Figure S4.docx
- Supplementary/Figure S5.docx
- Supplementary/Table S1.docx
- Supplementary/Table S2.docx
- Supplementary/Table S3.xlsx
- Supplementary/Table S4.xlsx
