# Supplementary material for: WRKYs, the Jack-of-various-Trades, Modulate Dehydration Stress in Populus davidiana—A Transcriptomic Approach
Source: Int J Mol Sci. 2019 Jan 18;20(2):414. doi: 10.3390/ijms20020414 (PMC6358917; doi:10.3390/ijms20020414)
Supplement: Supplementary file 1 [file ijms-20-00414-s001.zip › Supplementary/Table S3.xlsx]

## Sheet: GO_biological process
Table S3. Go terms for biological and molecular processes.
Analysis Type:	PANTHER Overrepresentation Test (release 20160715)
Annotation Version and Release Date:	GO Ontology database Released 2017-02-28
Analyzed List:	upload_1 (Populus trichocarpa)
Reference List:	Populus trichocarpa (all genes in database)
Bonferroni correction:	TRUE
Bonferroni count:	1494
GO biological process complete	Populus trichocarpa - REFLIST (41462)	upload_1 (80)	upload_1 (expected)	upload_1 (over/under)	upload_1 (fold Enrichment)	upload_1 (P-value)
regulation of transcription, DNA-templated (GO:0006355)	2484	80	4.79	+	16.69	2.37e-95
regulation of RNA biosynthetic process (GO:2001141)	2524	80	4.87	+	16.43	8.5e-95
regulation of nucleic acid-templated transcription (GO:1903506)	2524	80	4.87	+	16.43	8.5e-95
regulation of RNA metabolic process (GO:0051252)	2543	80	4.91	+	16.3	1.55e-94
regulation of nucleobase-containing compound metabolic process (GO:0019219)	2568	80	4.95	+	16.15	3.39e-94
regulation of cellular macromolecule biosynthetic process (GO:2000112)	2607	80	5.03	+	15.9	1.13e-93
regulation of macromolecule biosynthetic process (GO:0010556)	2651	80	5.12	+	15.64	4.32e-93
regulation of cellular biosynthetic process (GO:0031326)	2654	80	5.12	+	15.62	4.73e-93
regulation of biosynthetic process (GO:0009889)	2654	80	5.12	+	15.62	4.73e-93
regulation of nitrogen compound metabolic process (GO:0051171)	2681	80	5.17	+	15.47	1.06e-92
regulation of gene expression (GO:0010468)	2790	80	5.38	+	14.86	2.57e-91
regulation of cellular metabolic process (GO:0031323)	2881	80	5.56	+	14.39	3.36e-90
regulation of primary metabolic process (GO:0080090)	2896	80	5.59	+	14.32	5.08e-90
regulation of macromolecule metabolic process (GO:0060255)	3071	80	5.93	+	13.5	5.56e-88
regulation of metabolic process (GO:0019222)	3103	80	5.99	+	13.36	1.27e-87
regulation of cellular process (GO:0050794)	5120	80	9.88	+	8.1	3.19e-70
regulation of biological process (GO:0050789)	5389	80	10.4	+	7.69	1.92e-68
biological regulation (GO:0065007)	6159	80	11.88	+	6.73	8.38e-64
biological_process (GO:0008150)	20829	80	40.19	+	1.99	1.8e-21
glutamine biosynthetic process (GO:0006542)	10	0	0.02	-	< 0.2	1
glutamine metabolic process (GO:0006541)	27	0	0.05	-	< 0.2	1
lignin biosynthetic process (GO:0009809)	7	0	0.01	-	< 0.2	1
lignin metabolic process (GO:0009808)	58	0	0.11	-	< 0.2	1
cinnamic acid metabolic process (GO:0009803)	5	0	0.01	-	< 0.2	1
cinnamic acid biosynthetic process (GO:0009800)	5	0	0.01	-	< 0.2	1
negative regulation of cellular macromolecule biosynthetic process (GO:2000113)	109	0	0.21	-	< 0.2	1
Golgi to plasma membrane protein transport (GO:0043001)	2	0	0	-	< 0.2	1
translation reinitiation (GO:0002188)	6	0	0.01	-	< 0.2	1
cytoplasmic translational termination (GO:0002184)	3	0	0.01	-	< 0.2	1
cytoplasmic translational initiation (GO:0002183)	31	0	0.06	-	< 0.2	1
hexose transmembrane transport (GO:0035428)	69	0	0.13	-	< 0.2	1
circadian rhythm (GO:0007623)	2	0	0	-	< 0.2	1
cytoplasmic translation (GO:0002181)	89	0	0.17	-	< 0.2	1
glutamate biosynthetic process (GO:0006537)	6	0	0.01	-	< 0.2	1
glutamate metabolic process (GO:0006536)	15	0	0.03	-	< 0.2	1
cysteine biosynthetic process from serine (GO:0006535)	16	0	0.03	-	< 0.2	1
cysteine metabolic process (GO:0006534)	31	0	0.06	-	< 0.2	1
aspartate metabolic process (GO:0006531)	4	0	0.01	-	< 0.2	1
positive regulation of RNA polymerase II transcriptional preinitiation complex assembly (GO:0045899)	26	0	0.05	-	< 0.2	1
centrosome duplication (GO:0051298)	9	0	0.02	-	< 0.2	1
regulation of RNA polymerase II transcriptional preinitiation complex assembly (GO:0045898)	26	0	0.05	-	< 0.2	1
centrosome organization (GO:0051297)	10	0	0.02	-	< 0.2	1
histone H3-K4 trimethylation (GO:0080182)	3	0	0.01	-	< 0.2	1
positive regulation of transcription, DNA-templated (GO:0045893)	311	0	0.6	-	< 0.2	1
negative regulation of transcription, DNA-templated (GO:0045892)	59	0	0.11	-	< 0.2	1
positive regulation of DNA-dependent DNA replication (GO:2000105)	2	0	0	-	< 0.2	1
negative regulation of DNA-dependent DNA replication (GO:2000104)	1	0	0	-	< 0.2	1
regulation of histone deacetylation (GO:0031063)	1	0	0	-	< 0.2	1
ERAD pathway (GO:0036503)	62	0	0.12	-	< 0.2	1
asparagine biosynthetic process (GO:0006529)	11	0	0.02	-	< 0.2	1
regulation of histone methylation (GO:0031060)	3	0	0.01	-	< 0.2	1
asparagine metabolic process (GO:0006528)	11	0	0.02	-	< 0.2	1
arginine catabolic process (GO:0006527)	1	0	0	-	< 0.2	1
arginine biosynthetic process (GO:0006526)	11	0	0.02	-	< 0.2	1
arginine metabolic process (GO:0006525)	14	0	0.03	-	< 0.2	1
cellular amino acid metabolic process (GO:0006520)	418	0	0.81	-	< 0.2	1
cell wall macromolecule catabolic process (GO:0016998)	39	0	0.08	-	< 0.2	1
lytic vacuole organization (GO:0080171)	2	0	0	-	< 0.2	1
activation of protein kinase activity (GO:0032147)	12	0	0.02	-	< 0.2	1
establishment of protein localization to endoplasmic reticulum (GO:0072599)	35	0	0.07	-	< 0.2	1
protein localization to chloroplast (GO:0072598)	5	0	0.01	-	< 0.2	1
establishment of protein localization to chloroplast (GO:0072596)	5	0	0.01	-	< 0.2	1
positive regulation of histone modification (GO:0031058)	6	0	0.01	-	< 0.2	1
maintenance of protein localization in organelle (GO:0072595)	11	0	0.02	-	< 0.2	1
negative regulation of histone modification (GO:0031057)	2	0	0	-	< 0.2	1
establishment of protein localization to organelle (GO:0072594)	206	0	0.4	-	< 0.2	1
regulation of histone modification (GO:0031056)	10	0	0.02	-	< 0.2	1
reactive oxygen species metabolic process (GO:0072593)	127	0	0.25	-	< 0.2	1
primary miRNA processing (GO:0031053)	2	0	0	-	< 0.2	1
dsRNA fragmentation (GO:0031050)	12	0	0.02	-	< 0.2	1
peptide metabolic process (GO:0006518)	851	0	1.64	-	< 0.2	1
phototransduction (GO:0007602)	31	0	0.06	-	< 0.2	1
protein deglycosylation (GO:0006517)	9	0	0.02	-	< 0.2	1
glycoprotein catabolic process (GO:0006516)	1	0	0	-	< 0.2	1
histone-serine phosphorylation (GO:0035404)	2	0	0	-	< 0.2	1
misfolded or incompletely synthesized protein catabolic process (GO:0006515)	22	0	0.04	-	< 0.2	1
protein monoubiquitination (GO:0006513)	3	0	0.01	-	< 0.2	1
ubiquitin-dependent protein catabolic process (GO:0006511)	655	0	1.26	-	< 0.2	1
response to karrikin (GO:0080167)	2	0	0	-	< 0.2	1
Arp2/3 complex-mediated actin nucleation (GO:0034314)	13	0	0.03	-	< 0.2	1
3'-phosphoadenosine 5'-phosphosulfate transport (GO:0046963)	5	0	0.01	-	< 0.2	1
chromosome organization (GO:0051276)	464	0	0.9	-	< 0.2	1
beta-glucan catabolic process (GO:0051275)	28	0	0.05	-	< 0.2	1
beta-glucan biosynthetic process (GO:0051274)	69	0	0.13	-	< 0.2	1
beta-glucan metabolic process (GO:0051273)	97	0	0.19	-	< 0.2	1
cell cycle DNA replication (GO:0044786)	13	0	0.03	-	< 0.2	1
membrane fusion (GO:0061025)	83	0	0.16	-	< 0.2	1
membrane organization (GO:0061024)	162	0	0.31	-	< 0.2	1
cilium organization (GO:0044782)	1	0	0	-	< 0.2	1
drug transport (GO:0015893)	78	0	0.15	-	< 0.2	1
gene silencing by RNA (GO:0031047)	42	0	0.08	-	< 0.2	1
clathrin-dependent endocytosis (GO:0072583)	7	0	0.01	-	< 0.2	1
polyuridylation-dependent mRNA catabolic process (GO:1990074)	1	0	0	-	< 0.2	1
cellular response to external stimulus (GO:0071496)	29	0	0.06	-	< 0.2	1
cellular response to endogenous stimulus (GO:0071495)	258	0	0.5	-	< 0.2	1
proteolysis (GO:0006508)	1356	0	2.62	-	< 0.2	1
GPI anchor biosynthetic process (GO:0006506)	27	0	0.05	-	< 0.2	1
cellular response to far red light (GO:0071490)	28	0	0.05	-	< 0.2	1
GPI anchor metabolic process (GO:0006505)	27	0	0.05	-	< 0.2	1
primary alcohol metabolic process (GO:0034308)	18	0	0.03	-	< 0.2	1
chloroplast ribulose bisphosphate carboxylase complex biogenesis (GO:0080158)	6	0	0.01	-	< 0.2	1
C-terminal protein lipidation (GO:0006501)	4	0	0.01	-	< 0.2	1
mitochondrial mRNA modification (GO:0080156)	21	0	0.04	-	< 0.2	1
meiotic DNA integrity checkpoint (GO:0044778)	1	0	0	-	< 0.2	1
positive regulation of proteolysis (GO:0045862)	61	0	0.12	-	< 0.2	1
protein depolymerization (GO:0051261)	16	0	0.03	-	< 0.2	1
poly(A)+ mRNA export from nucleus (GO:0016973)	5	0	0.01	-	< 0.2	1
negative regulation of proteolysis (GO:0045861)	70	0	0.14	-	< 0.2	1
protein homooligomerization (GO:0051260)	7	0	0.01	-	< 0.2	1
thiamine transport (GO:0015888)	2	0	0	-	< 0.2	1
positive regulation of protein kinase activity (GO:0045860)	30	0	0.06	-	< 0.2	1
positive regulation of mRNA catabolic process (GO:0061014)	4	0	0.01	-	< 0.2	1
heme transport (GO:0015886)	1	0	0	-	< 0.2	1
mitotic DNA integrity checkpoint (GO:0044774)	12	0	0.02	-	< 0.2	1
regulation of mRNA catabolic process (GO:0061013)	4	0	0.01	-	< 0.2	1
mitotic DNA damage checkpoint (GO:0044773)	6	0	0.01	-	< 0.2	1
folic acid transport (GO:0015884)	1	0	0	-	< 0.2	1
mitotic cell cycle phase transition (GO:0044772)	9	0	0.02	-	< 0.2	1
FAD transport (GO:0015883)	4	0	0.01	-	< 0.2	1
post-translational protein modification (GO:0043687)	11	0	0.02	-	< 0.2	1
co-translational protein modification (GO:0043686)	2	0	0	-	< 0.2	1
cell cycle phase transition (GO:0044770)	9	0	0.02	-	< 0.2	1
cellular response to red or far red light (GO:0071489)	31	0	0.06	-	< 0.2	1
coenzyme A transport (GO:0015880)	5	0	0.01	-	< 0.2	1
tRNA wobble position uridine thiolation (GO:0002143)	2	0	0	-	< 0.2	1
cellular response to blue light (GO:0071483)	3	0	0.01	-	< 0.2	1
response to starvation (GO:0042594)	19	0	0.04	-	< 0.2	1
cellular response to light stimulus (GO:0071482)	37	0	0.07	-	< 0.2	1
glucose homeostasis (GO:0042593)	6	0	0.01	-	< 0.2	1
homeostatic process (GO:0042592)	612	0	1.18	-	< 0.2	1
protein oligomerization (GO:0051259)	8	0	0.02	-	< 0.2	1
root hair cell development (GO:0080147)	4	0	0.01	-	< 0.2	1
regulation of protein kinase activity (GO:0045859)	56	0	0.11	-	< 0.2	1
protein polymerization (GO:0051258)	16	0	0.03	-	< 0.2	1
carboxylic acid transport (GO:0046942)	191	0	0.37	-	< 0.2	1
amino acid homeostasis (GO:0080144)	7	0	0.01	-	< 0.2	1
positive regulation of RNA metabolic process (GO:0051254)	315	0	0.61	-	< 0.2	1
negative regulation of RNA metabolic process (GO:0051253)	89	0	0.17	-	< 0.2	1
carnitine transport (GO:0015879)	2	0	0	-	< 0.2	1
single-organism developmental process (GO:0044767)	603	0	1.16	-	< 0.2	1
pH reduction (GO:0045851)	15	0	0.03	-	< 0.2	1
single-organism transport (GO:0044765)	1187	0	2.29	-	< 0.2	1
multi-organism cellular process (GO:0044764)	1	0	0	-	< 0.2	1
single-organism cellular process (GO:0044763)	4143	0	7.99	-	< 0.2	0.329
cellular response to ionizing radiation (GO:0071479)	1	0	0	-	< 0.2	1
cellular response to radiation (GO:0071478)	38	0	0.07	-	< 0.2	1
microtubule organizing center organization (GO:0031023)	14	0	0.03	-	< 0.2	1
pre-replicative complex assembly involved in cell cycle DNA replication (GO:1902299)	3	0	0.01	-	< 0.2	1
nucleotide phosphorylation (GO:0046939)	93	0	0.18	-	< 0.2	1
cellular response to osmotic stress (GO:0071470)	2	0	0	-	< 0.2	1
phytochelatin biosynthetic process (GO:0046938)	3	0	0.01	-	< 0.2	1
phytochelatin metabolic process (GO:0046937)	3	0	0.01	-	< 0.2	1
DNA strand elongation involved in cell cycle DNA replication (GO:1902296)	2	0	0	-	< 0.2	1
cell cycle DNA replication termination (GO:1902294)	2	0	0	-	< 0.2	1
negative regulation of protein metabolic process (GO:0051248)	136	0	0.26	-	< 0.2	1
cell cycle DNA replication initiation (GO:1902292)	2	0	0	-	< 0.2	1
positive regulation of protein metabolic process (GO:0051247)	138	0	0.27	-	< 0.2	1
regulation of cellular response to stress (GO:0080135)	12	0	0.02	-	< 0.2	1
regulation of protein metabolic process (GO:0051246)	383	0	0.74	-	< 0.2	1
regulation of response to stress (GO:0080134)	80	0	0.15	-	< 0.2	1
negative regulation of multicellular organismal process (GO:0051241)	21	0	0.04	-	< 0.2	1
negative regulation of mitotic metaphase/anaphase transition (GO:0045841)	11	0	0.02	-	< 0.2	1
positive regulation of multicellular organismal process (GO:0051240)	1	0	0	-	< 0.2	1
purine ribonucleotide transport (GO:0015868)	28	0	0.05	-	< 0.2	1
positive regulation of mitotic nuclear division (GO:0045840)	4	0	0.01	-	< 0.2	1
ATP transport (GO:0015867)	21	0	0.04	-	< 0.2	1
ADP transport (GO:0015866)	21	0	0.04	-	< 0.2	1
purine nucleotide transport (GO:0015865)	28	0	0.05	-	< 0.2	1
regulation of double-strand break repair (GO:2000779)	6	0	0.01	-	< 0.2	1
negative regulation of response to external stimulus (GO:0032102)	2	0	0	-	< 0.2	1
regulation of response to external stimulus (GO:0032101)	10	0	0.02	-	< 0.2	1
regulation of phosphoprotein phosphatase activity (GO:0043666)	4	0	0.01	-	< 0.2	1
tRNA nucleoside ribose methylation (GO:0002128)	1	0	0	-	< 0.2	1
regulation of multicellular organismal process (GO:0051239)	67	0	0.13	-	< 0.2	1
negative regulation of mitotic nuclear division (GO:0045839)	11	0	0.02	-	< 0.2	1
sequestering of metal ion (GO:0051238)	17	0	0.03	-	< 0.2	1
establishment of RNA localization (GO:0051236)	69	0	0.13	-	< 0.2	1
maintenance of location (GO:0051235)	48	0	0.09	-	< 0.2	1
establishment of localization (GO:0051234)	2977	0	5.74	-	< 0.2	1
AMP transport (GO:0080121)	5	0	0.01	-	< 0.2	1
negative regulation of lipid metabolic process (GO:0045833)	6	0	0.01	-	< 0.2	1
CAAX-box protein maturation (GO:0080120)	5	0	0.01	-	< 0.2	1
nucleoside transport (GO:0015858)	13	0	0.03	-	< 0.2	1
protein targeting to nucleus (GO:0044744)	67	0	0.13	-	< 0.2	1
protein transmembrane import into intracellular organelle (GO:0044743)	64	0	0.12	-	< 0.2	1
nucleobase transport (GO:0015851)	3	0	0.01	-	< 0.2	1
organic hydroxy compound transport (GO:0015850)	2	0	0	-	< 0.2	1
dicarboxylic acid biosynthetic process (GO:0043650)	28	0	0.05	-	< 0.2	1
positive regulation of cellular protein catabolic process (GO:1903364)	53	0	0.1	-	< 0.2	1
cellular response to superoxide (GO:0071451)	16	0	0.03	-	< 0.2	1
cellular response to oxygen radical (GO:0071450)	16	0	0.03	-	< 0.2	1
regulation of cellular protein catabolic process (GO:1903362)	54	0	0.1	-	< 0.2	1
transcription initiation from RNA polymerase III type 1 promoter (GO:0001022)	2	0	0	-	< 0.2	1
cellular transition metal ion homeostasis (GO:0046916)	148	0	0.29	-	< 0.2	1
regulation of chromatin organization (GO:1902275)	21	0	0.04	-	< 0.2	1
spindle assembly (GO:0051225)	18	0	0.03	-	< 0.2	1
negative regulation of innate immune response (GO:0045824)	2	0	0	-	< 0.2	1
regulation of protein transport (GO:0051223)	2	0	0	-	< 0.2	1
DNA demethylation (GO:0080111)	4	0	0.01	-	< 0.2	1
sporopollenin biosynthetic process (GO:0080110)	1	0	0	-	< 0.2	1
mitochondrial protein processing (GO:0034982)	11	0	0.02	-	< 0.2	1
organic acid transport (GO:0015849)	191	0	0.37	-	< 0.2	1
cytoplasmic sequestering of protein (GO:0051220)	9	0	0.02	-	< 0.2	1
polyamine transport (GO:0015846)	5	0	0.01	-	< 0.2	1
dicarboxylic acid catabolic process (GO:0043649)	2	0	0	-	< 0.2	1
dicarboxylic acid metabolic process (GO:0043648)	94	0	0.18	-	< 0.2	1
inositol phosphate metabolic process (GO:0043647)	18	0	0.03	-	< 0.2	1
positive regulation of peptidyl-lysine acetylation (GO:2000758)	6	0	0.01	-	< 0.2	1
negative regulation of peptidyl-lysine acetylation (GO:2000757)	2	0	0	-	< 0.2	1
regulation of peptidyl-lysine acetylation (GO:2000756)	6	0	0.01	-	< 0.2	1
urea transport (GO:0015840)	1	0	0	-	< 0.2	1
pteridine-containing compound biosynthetic process (GO:0042559)	24	0	0.05	-	< 0.2	1
pyrimidine-containing compound transmembrane transport (GO:0072531)	4	0	0.01	-	< 0.2	1
pteridine-containing compound metabolic process (GO:0042558)	37	0	0.07	-	< 0.2	1
RNA polymerase III complex localization to nucleus (GO:1990022)	5	0	0.01	-	< 0.2	1
cellular response to salicylic acid stimulus (GO:0071446)	42	0	0.08	-	< 0.2	1
purine-containing compound transmembrane transport (GO:0072530)	12	0	0.02	-	< 0.2	1
tRNA wobble cytosine modification (GO:0002101)	2	0	0	-	< 0.2	1
tRNA wobble adenosine to inosine editing (GO:0002100)	2	0	0	-	< 0.2	1
L-ornithine transmembrane transport (GO:1903352)	4	0	0.01	-	< 0.2	1
intracellular transport (GO:0046907)	542	0	1.05	-	< 0.2	1
secretion (GO:0046903)	125	0	0.24	-	< 0.2	1
regulation of mitochondrial membrane permeability (GO:0046902)	8	0	0.02	-	< 0.2	1
tetrahydrofolylpolyglutamate biosynthetic process (GO:0046901)	5	0	0.01	-	< 0.2	1
response to endoplasmic reticulum stress (GO:0034976)	84	0	0.16	-	< 0.2	1
tetrahydrofolylpolyglutamate metabolic process (GO:0046900)	5	0	0.01	-	< 0.2	1
protein folding in endoplasmic reticulum (GO:0034975)	15	0	0.03	-	< 0.2	1
positive regulation of gene expression, epigenetic (GO:0045815)	11	0	0.02	-	< 0.2	1
protein desumoylation (GO:0016926)	13	0	0.03	-	< 0.2	1
negative regulation of gene expression, epigenetic (GO:0045814)	33	0	0.06	-	< 0.2	1
protein sumoylation (GO:0016925)	17	0	0.03	-	< 0.2	1
DNA methylation or demethylation (GO:0044728)	10	0	0.02	-	< 0.2	1
positive regulation of G1/S transition of mitotic cell cycle (GO:1900087)	1	0	0	-	< 0.2	1
amino-acid betaine transport (GO:0015838)	2	0	0	-	< 0.2	1
pyrimidine-containing compound catabolic process (GO:0072529)	2	0	0	-	< 0.2	1
single-organism carbohydrate catabolic process (GO:0044724)	97	0	0.19	-	< 0.2	1
pyrimidine-containing compound biosynthetic process (GO:0072528)	59	0	0.11	-	< 0.2	1
single-organism carbohydrate metabolic process (GO:0044723)	455	0	0.88	-	< 0.2	1
pyrimidine-containing compound metabolic process (GO:0072527)	70	0	0.14	-	< 0.2	1
galacturonan metabolic process (GO:0010393)	144	0	0.28	-	< 0.2	1
pyridine-containing compound catabolic process (GO:0072526)	2	0	0	-	< 0.2	1
ATP hydrolysis coupled cation transmembrane transport (GO:0099132)	101	0	0.19	-	< 0.2	1
galactoglucomannan metabolic process (GO:0010392)	2	0	0	-	< 0.2	1
peptide transport (GO:0015833)	616	0	1.19	-	< 0.2	1
pyridine-containing compound biosynthetic process (GO:0072525)	25	0	0.05	-	< 0.2	1
ATP hydrolysis coupled ion transmembrane transport (GO:0099131)	101	0	0.19	-	< 0.2	1
pyridine-containing compound metabolic process (GO:0072524)	140	0	0.27	-	< 0.2	1
purine-containing compound catabolic process (GO:0072523)	15	0	0.03	-	< 0.2	1
polyadenylation-dependent ncRNA catabolic process (GO:0043634)	3	0	0.01	-	< 0.2	1
purine-containing compound biosynthetic process (GO:0072522)	122	0	0.24	-	< 0.2	1
photosystem II stabilization (GO:0042549)	5	0	0.01	-	< 0.2	1
polyadenylation-dependent RNA catabolic process (GO:0043633)	3	0	0.01	-	< 0.2	1
purine-containing compound metabolic process (GO:0072521)	266	0	0.51	-	< 0.2	1
regulation of photosynthesis, light reaction (GO:0042548)	11	0	0.02	-	< 0.2	1
modification-dependent macromolecule catabolic process (GO:0043632)	664	0	1.28	-	< 0.2	1
RNA polyadenylation (GO:0043631)	23	0	0.04	-	< 0.2	1
ribosome disassembly (GO:0032790)	3	0	0.01	-	< 0.2	1
cell wall biogenesis (GO:0042546)	122	0	0.24	-	< 0.2	1
transcription from RNA polymerase III type 2 promoter (GO:0001009)	2	0	0	-	< 0.2	1
cell wall modification (GO:0042545)	92	0	0.18	-	< 0.2	1
tRNA-containing ribonucleoprotein complex export from nucleus (GO:0071431)	3	0	0.01	-	< 0.2	1
response to hydrogen peroxide (GO:0042542)	4	0	0.01	-	< 0.2	1
ribonucleoside triphosphate metabolic process (GO:0009199)	189	0	0.36	-	< 0.2	1
histone arginine methylation (GO:0034969)	4	0	0.01	-	< 0.2	1
histone lysine methylation (GO:0034968)	36	0	0.07	-	< 0.2	1
pyrimidine deoxyribonucleoside diphosphate biosynthetic process (GO:0009197)	1	0	0	-	< 0.2	1
pyrimidine deoxyribonucleoside diphosphate metabolic process (GO:0009196)	1	0	0	-	< 0.2	1
protein insertion into membrane (GO:0051205)	17	0	0.03	-	< 0.2	1
box H/ACA snoRNA processing (GO:0034964)	2	0	0	-	< 0.2	1
box C/D snoRNA processing (GO:0034963)	8	0	0.02	-	< 0.2	1
phytochromobilin metabolic process (GO:0051202)	2	0	0	-	< 0.2	1
regulation of G2/M transition of mitotic cell cycle (GO:0010389)	13	0	0.03	-	< 0.2	1
cyclic nucleotide biosynthetic process (GO:0009190)	1	0	0	-	< 0.2	1
COP9 signalosome assembly (GO:0010387)	2	0	0	-	< 0.2	1
ribonucleoside bisphosphate metabolic process (GO:0033875)	20	0	0.04	-	< 0.2	1
reproductive shoot system development (GO:0090567)	20	0	0.04	-	< 0.2	1
L-serine transport (GO:0015825)	5	0	0.01	-	< 0.2	1
cell wall polysaccharide metabolic process (GO:0010383)	75	0	0.14	-	< 0.2	1
ncRNA 3'-end processing (GO:0043628)	29	0	0.06	-	< 0.2	1
single-organism catabolic process (GO:0044712)	425	0	0.82	-	< 0.2	1
monocarboxylic acid metabolic process (GO:0032787)	334	0	0.64	-	< 0.2	1
single-organism biosynthetic process (GO:0044711)	1511	0	2.92	-	< 0.2	1
ornithine transport (GO:0015822)	4	0	0.01	-	< 0.2	1
positive regulation of DNA-templated transcription, elongation (GO:0032786)	21	0	0.04	-	< 0.2	1
single-organism metabolic process (GO:0044710)	4524	0	8.73	-	< 0.2	0.145
regulation of DNA-templated transcription, elongation (GO:0032784)	31	0	0.06	-	< 0.2	1
cellular protein complex disassembly (GO:0043624)	39	0	0.08	-	< 0.2	1
rRNA-containing ribonucleoprotein complex export from nucleus (GO:0071428)	23	0	0.04	-	< 0.2	1
cellular protein complex assembly (GO:0043623)	148	0	0.29	-	< 0.2	1
mRNA-containing ribonucleoprotein complex export from nucleus (GO:0071427)	30	0	0.06	-	< 0.2	1
divalent inorganic cation transport (GO:0072511)	103	0	0.2	-	< 0.2	1
hyperosmotic salinity response (GO:0042538)	17	0	0.03	-	< 0.2	1
ribonucleoprotein complex export from nucleus (GO:0071426)	55	0	0.11	-	< 0.2	1
positive regulation of ATPase activity (GO:0032781)	6	0	0.01	-	< 0.2	1
benzene-containing compound metabolic process (GO:0042537)	10	0	0.02	-	< 0.2	1
negative regulation of ATPase activity (GO:0032780)	2	0	0	-	< 0.2	1
malate transmembrane transport (GO:0071423)	30	0	0.06	-	< 0.2	1
succinate transmembrane transport (GO:0071422)	8	0	0.02	-	< 0.2	1
manganese ion transmembrane transport (GO:0071421)	12	0	0.02	-	< 0.2	1
deoxyribonucleoside diphosphate biosynthetic process (GO:0009189)	1	0	0	-	< 0.2	1
cyclic nucleotide metabolic process (GO:0009187)	4	0	0.01	-	< 0.2	1
deoxyribonucleoside diphosphate metabolic process (GO:0009186)	1	0	0	-	< 0.2	1
ribonucleoside diphosphate metabolic process (GO:0009185)	72	0	0.14	-	< 0.2	1
lysine transport (GO:0015819)	2	0	0	-	< 0.2	1
single-multicellular organism process (GO:0044707)	326	0	0.63	-	< 0.2	1
regulation of membrane permeability (GO:0090559)	8	0	0.02	-	< 0.2	1
nucleoside bisphosphate biosynthetic process (GO:0033866)	9	0	0.02	-	< 0.2	1
multi-multicellular organism process (GO:0044706)	184	0	0.36	-	< 0.2	1
plant epidermis development (GO:0090558)	17	0	0.03	-	< 0.2	1
nucleoside bisphosphate metabolic process (GO:0033865)	20	0	0.04	-	< 0.2	1
stomatal complex development (GO:0010374)	13	0	0.03	-	< 0.2	1
multi-organism reproductive process (GO:0044703)	10	0	0.02	-	< 0.2	1
divalent inorganic cation homeostasis (GO:0072507)	20	0	0.04	-	< 0.2	1
single organism reproductive process (GO:0044702)	287	0	0.55	-	< 0.2	1
trivalent inorganic anion homeostasis (GO:0072506)	4	0	0.01	-	< 0.2	1
L-glutamate transport (GO:0015813)	2	0	0	-	< 0.2	1
divalent inorganic anion homeostasis (GO:0072505)	4	0	0.01	-	< 0.2	1
negative regulation of ceramide biosynthetic process (GO:1900060)	4	0	0.01	-	< 0.2	1
gamma-aminobutyric acid transport (GO:0015812)	2	0	0	-	< 0.2	1
DNA methylation on cytosine (GO:0032776)	2	0	0	-	< 0.2	1
single organism signaling (GO:0044700)	2037	0	3.93	-	< 0.2	1
L-cystine transport (GO:0015811)	2	0	0	-	< 0.2	1
DNA methylation on adenine (GO:0032775)	1	0	0	-	< 0.2	1
cellular divalent inorganic cation homeostasis (GO:0072503)	7	0	0.01	-	< 0.2	1
RNA biosynthetic process (GO:0032774)	1403	0	2.71	-	< 0.2	1
cellular trivalent inorganic anion homeostasis (GO:0072502)	4	0	0.01	-	< 0.2	1
cellular response to organonitrogen compound (GO:0071417)	2	0	0	-	< 0.2	1
cellular divalent inorganic anion homeostasis (GO:0072501)	4	0	0.01	-	< 0.2	1
positive regulation of protein modification by small protein conjugation or removal (GO:1903322)	19	0	0.04	-	< 0.2	1
negative regulation of protein modification by small protein conjugation or removal (GO:1903321)	1	0	0	-	< 0.2	1
regulation of protein modification by small protein conjugation or removal (GO:1903320)	20	0	0.04	-	< 0.2	1
peptide secretion (GO:0002790)	17	0	0.03	-	< 0.2	1
purine ribonucleoside diphosphate metabolic process (GO:0009179)	72	0	0.14	-	< 0.2	1
pyrimidine deoxyribonucleoside monophosphate biosynthetic process (GO:0009177)	2	0	0	-	< 0.2	1
pyrimidine deoxyribonucleoside monophosphate metabolic process (GO:0009176)	2	0	0	-	< 0.2	1
pyrimidine ribonucleoside monophosphate biosynthetic process (GO:0009174)	22	0	0.04	-	< 0.2	1
pyrimidine ribonucleoside monophosphate metabolic process (GO:0009173)	22	0	0.04	-	< 0.2	1
arginine transport (GO:0015809)	2	0	0	-	< 0.2	1
L-alanine transport (GO:0015808)	2	0	0	-	< 0.2	1
L-amino acid transport (GO:0015807)	22	0	0.04	-	< 0.2	1
S-adenosyl-L-methionine transport (GO:0015805)	4	0	0.01	-	< 0.2	1
neutral amino acid transport (GO:0015804)	8	0	0.02	-	< 0.2	1
regulation of monooxygenase activity (GO:0032768)	3	0	0.01	-	< 0.2	1
basic amino acid transport (GO:0015802)	6	0	0.01	-	< 0.2	1
aromatic amino acid transport (GO:0015801)	5	0	0.01	-	< 0.2	1
cellular amide catabolic process (GO:0043605)	2	0	0	-	< 0.2	1
acidic amino acid transport (GO:0015800)	2	0	0	-	< 0.2	1
amide biosynthetic process (GO:0043604)	847	0	1.63	-	< 0.2	1
cellular amide metabolic process (GO:0043603)	926	0	1.79	-	< 0.2	1
cellular response to organic cyclic compound (GO:0071407)	92	0	0.18	-	< 0.2	1
positive regulation of mRNA metabolic process (GO:1903313)	4	0	0.01	-	< 0.2	1
developmental growth involved in morphogenesis (GO:0060560)	19	0	0.04	-	< 0.2	1
regulation of mRNA metabolic process (GO:1903311)	21	0	0.04	-	< 0.2	1
erythrose 4-phosphate/phosphoenolpyruvate family amino acid biosynthetic process (GO:1902223)	5	0	0.01	-	< 0.2	1
erythrose 4-phosphate/phosphoenolpyruvate family amino acid catabolic process (GO:1902222)	6	0	0.01	-	< 0.2	1
purine ribonucleoside monophosphate biosynthetic process (GO:0009168)	79	0	0.15	-	< 0.2	1
carbohydrate derivative biosynthetic process (GO:1901137)	333	0	0.64	-	< 0.2	1
erythrose 4-phosphate/phosphoenolpyruvate family amino acid metabolic process (GO:1902221)	11	0	0.02	-	< 0.2	1
purine ribonucleoside monophosphate metabolic process (GO:0009167)	191	0	0.37	-	< 0.2	1
carbohydrate derivative catabolic process (GO:1901136)	69	0	0.13	-	< 0.2	1
nucleotide catabolic process (GO:0009166)	4	0	0.01	-	< 0.2	1
carbohydrate derivative metabolic process (GO:1901135)	728	0	1.4	-	< 0.2	1
nucleotide biosynthetic process (GO:0009165)	175	0	0.34	-	< 0.2	1
membrane depolarization (GO:0051899)	1	0	0	-	< 0.2	1
nucleoside catabolic process (GO:0009164)	18	0	0.03	-	< 0.2	1
nucleoside biosynthetic process (GO:0009163)	55	0	0.11	-	< 0.2	1
deoxyribonucleoside monophosphate metabolic process (GO:0009162)	6	0	0.01	-	< 0.2	1
ribonucleoside monophosphate metabolic process (GO:0009161)	216	0	0.42	-	< 0.2	1
cellular response to nutrient levels (GO:0031669)	22	0	0.04	-	< 0.2	1
cellular response to extracellular stimulus (GO:0031668)	27	0	0.05	-	< 0.2	1
cytoskeleton-dependent cytokinesis (GO:0061640)	31	0	0.06	-	< 0.2	1
response to nutrient levels (GO:0031667)	26	0	0.05	-	< 0.2	1
deoxyribonucleoside monophosphate biosynthetic process (GO:0009157)	6	0	0.01	-	< 0.2	1
tRNA 5'-leader removal (GO:0001682)	7	0	0.01	-	< 0.2	1
ribonucleoside monophosphate biosynthetic process (GO:0009156)	104	0	0.2	-	< 0.2	1
purine deoxyribonucleotide catabolic process (GO:0009155)	3	0	0.01	-	< 0.2	1
purine ribonucleotide biosynthetic process (GO:0009152)	99	0	0.19	-	< 0.2	1
purine deoxyribonucleotide metabolic process (GO:0009151)	3	0	0.01	-	< 0.2	1
purine ribonucleotide metabolic process (GO:0009150)	224	0	0.43	-	< 0.2	1
actin filament reorganization (GO:0090527)	1	0	0	-	< 0.2	1
regulation of actin polymerization or depolymerization (GO:0008064)	23	0	0.04	-	< 0.2	1
shoot axis formation (GO:0010346)	7	0	0.01	-	< 0.2	1
regulation of mitochondrial membrane potential (GO:0051881)	1	0	0	-	< 0.2	1
seed oilbody biogenesis (GO:0010344)	4	0	0.01	-	< 0.2	1
regulation of developmental process (GO:0050793)	102	0	0.2	-	< 0.2	1
negative regulation of cell death (GO:0060548)	6	0	0.01	-	< 0.2	1
regulation of catalytic activity (GO:0050790)	489	0	0.94	-	< 0.2	1
cellular glucose homeostasis (GO:0001678)	6	0	0.01	-	< 0.2	1
long-chain fatty acid metabolic process (GO:0001676)	2	0	0	-	< 0.2	1
pyrimidine nucleoside triphosphate biosynthetic process (GO:0009148)	16	0	0.03	-	< 0.2	1
pyrimidine nucleoside triphosphate metabolic process (GO:0009147)	21	0	0.04	-	< 0.2	1
purine nucleoside triphosphate catabolic process (GO:0009146)	3	0	0.01	-	< 0.2	1
purine nucleoside triphosphate biosynthetic process (GO:0009145)	70	0	0.14	-	< 0.2	1
purine nucleoside triphosphate metabolic process (GO:0009144)	183	0	0.35	-	< 0.2	1
nucleoside triphosphate catabolic process (GO:0009143)	5	0	0.01	-	< 0.2	1
nucleoside triphosphate biosynthetic process (GO:0009142)	80	0	0.15	-	< 0.2	1
regulation of ruffle assembly (GO:1900027)	5	0	0.01	-	< 0.2	1
nucleoside triphosphate metabolic process (GO:0009141)	200	0	0.39	-	< 0.2	1
leaf formation (GO:0010338)	1	0	0	-	< 0.2	1
regulation of protein stability (GO:0031647)	7	0	0.01	-	< 0.2	1
pyrimidine nucleoside diphosphate biosynthetic process (GO:0009139)	1	0	0	-	< 0.2	1
pyrimidine nucleoside diphosphate metabolic process (GO:0009138)	1	0	0	-	< 0.2	1
purine nucleoside diphosphate metabolic process (GO:0009135)	72	0	0.14	-	< 0.2	1
programmed cell death (GO:0012501)	4	0	0.01	-	< 0.2	1
nucleoside diphosphate biosynthetic process (GO:0009133)	1	0	0	-	< 0.2	1
nucleoside diphosphate metabolic process (GO:0009132)	79	0	0.15	-	< 0.2	1
pyrimidine nucleoside monophosphate biosynthetic process (GO:0009130)	24	0	0.05	-	< 0.2	1
RNA destabilization (GO:0050779)	12	0	0.02	-	< 0.2	1
positive regulation of immune response (GO:0050778)	4	0	0.01	-	< 0.2	1
raffinose family oligosaccharide biosynthetic process (GO:0010325)	4	0	0.01	-	< 0.2	1
negative regulation of immune response (GO:0050777)	2	0	0	-	< 0.2	1
regulation of immune response (GO:0050776)	14	0	0.03	-	< 0.2	1
glycolytic process through fructose-6-phosphate (GO:0061615)	9	0	0.02	-	< 0.2	1
RNA phosphodiester bond hydrolysis, exonucleolytic (GO:0090503)	34	0	0.07	-	< 0.2	1
RNA phosphodiester bond hydrolysis, endonucleolytic (GO:0090502)	64	0	0.12	-	< 0.2	1
RNA phosphodiester bond hydrolysis (GO:0090501)	130	0	0.25	-	< 0.2	1
pyrimidine nucleoside monophosphate metabolic process (GO:0009129)	24	0	0.05	-	< 0.2	1
purine nucleoside monophosphate biosynthetic process (GO:0009127)	79	0	0.15	-	< 0.2	1
purine nucleoside monophosphate metabolic process (GO:0009126)	191	0	0.37	-	< 0.2	1
nucleoside monophosphate biosynthetic process (GO:0009124)	110	0	0.21	-	< 0.2	1
nucleoside monophosphate metabolic process (GO:0009123)	222	0	0.43	-	< 0.2	1
cell recognition (GO:0008037)	179	0	0.35	-	< 0.2	1
deoxyribonucleoside metabolic process (GO:0009120)	4	0	0.01	-	< 0.2	1
tRNA processing (GO:0008033)	125	0	0.24	-	< 0.2	1
auxin efflux (GO:0010315)	16	0	0.03	-	< 0.2	1
telomeric loop formation (GO:0031627)	20	0	0.04	-	< 0.2	1
oxidative demethylation (GO:0070989)	2	0	0	-	< 0.2	1
demethylation (GO:0070988)	19	0	0.04	-	< 0.2	1
ribonucleoside metabolic process (GO:0009119)	71	0	0.14	-	< 0.2	1
nucleotide metabolic process (GO:0009117)	372	0	0.72	-	< 0.2	1
nucleoside metabolic process (GO:0009116)	121	0	0.23	-	< 0.2	1
xanthine catabolic process (GO:0009115)	5	0	0.01	-	< 0.2	1
purine nucleobase biosynthetic process (GO:0009113)	10	0	0.02	-	< 0.2	1
nucleobase metabolic process (GO:0009112)	47	0	0.09	-	< 0.2	1
vitamin biosynthetic process (GO:0009110)	46	0	0.09	-	< 0.2	1
replication fork protection (GO:0048478)	1	0	0	-	< 0.2	1
leaf vascular tissue pattern formation (GO:0010305)	4	0	0.01	-	< 0.2	1
PSII associated light-harvesting complex II catabolic process (GO:0010304)	10	0	0.02	-	< 0.2	1
formaldehyde catabolic process (GO:0046294)	1	0	0	-	< 0.2	1
formaldehyde metabolic process (GO:0046292)	1	0	0	-	< 0.2	1
protein K11-linked ubiquitination (GO:0070979)	2	0	0	-	< 0.2	1
intracellular receptor signaling pathway (GO:0030522)	3	0	0.01	-	< 0.2	1
coenzyme biosynthetic process (GO:0009108)	127	0	0.25	-	< 0.2	1
lipoate biosynthetic process (GO:0009107)	6	0	0.01	-	< 0.2	1
protein localization to endoplasmic reticulum exit site (GO:0070973)	12	0	0.02	-	< 0.2	1
lipoate metabolic process (GO:0009106)	6	0	0.01	-	< 0.2	1
protein localization to endoplasmic reticulum (GO:0070972)	56	0	0.11	-	< 0.2	1
positive regulation of response to oxidative stress (GO:1902884)	2	0	0	-	< 0.2	1
regulation of response to oxidative stress (GO:1902882)	2	0	0	-	< 0.2	1
biotin biosynthetic process (GO:0009102)	2	0	0	-	< 0.2	1
glycoprotein biosynthetic process (GO:0009101)	111	0	0.21	-	< 0.2	1
cell maturation (GO:0048469)	4	0	0.01	-	< 0.2	1
glycoprotein metabolic process (GO:0009100)	131	0	0.25	-	< 0.2	1
cell development (GO:0048468)	8	0	0.02	-	< 0.2	1
gynoecium development (GO:0048467)	2	0	0	-	< 0.2	1
androecium development (GO:0048466)	5	0	0.01	-	< 0.2	1
carpel formation (GO:0048462)	2	0	0	-	< 0.2	1
inorganic cation transmembrane transport (GO:0098662)	381	0	0.74	-	< 0.2	1
sequestering of iron ion (GO:0097577)	17	0	0.03	-	< 0.2	1
inorganic anion transmembrane transport (GO:0098661)	47	0	0.09	-	< 0.2	1
vacuole fusion (GO:0097576)	4	0	0.01	-	< 0.2	1
inorganic ion transmembrane transport (GO:0098660)	425	0	0.82	-	< 0.2	1
membrane depolarization during action potential (GO:0086010)	1	0	0	-	< 0.2	1
arachidonate transport (GO:1903963)	5	0	0.01	-	< 0.2	1
nuclear-transcribed mRNA catabolic process, no-go decay (GO:0070966)	3	0	0.01	-	< 0.2	1
stamen formation (GO:0048455)	2	0	0	-	< 0.2	1
arabinose metabolic process (GO:0019566)	5	0	0.01	-	< 0.2	1
glycerol catabolic process (GO:0019563)	6	0	0.01	-	< 0.2	1
inorganic cation import into cell (GO:0098659)	8	0	0.02	-	< 0.2	1
import into cell (GO:0098657)	8	0	0.02	-	< 0.2	1
anion transmembrane transport (GO:0098656)	245	0	0.47	-	< 0.2	1
cation transmembrane transport (GO:0098655)	443	0	0.85	-	< 0.2	1
regulation of anion transmembrane transport (GO:1903959)	23	0	0.04	-	< 0.2	1
lignin catabolic process (GO:0046274)	49	0	0.09	-	< 0.2	1
phenylpropanoid catabolic process (GO:0046271)	49	0	0.09	-	< 0.2	1
maintenance of protein location (GO:0045185)	15	0	0.03	-	< 0.2	1
establishment of protein localization (GO:0045184)	601	0	1.16	-	< 0.2	1
positive regulation of molecular function (GO:0044093)	177	0	0.34	-	< 0.2	1
negative regulation of molecular function (GO:0044092)	224	0	0.43	-	< 0.2	1
floral organ formation (GO:0048449)	2	0	0	-	< 0.2	1
stamen morphogenesis (GO:0048448)	2	0	0	-	< 0.2	1
carpel morphogenesis (GO:0048445)	2	0	0	-	< 0.2	1
floral organ morphogenesis (GO:0048444)	6	0	0.01	-	< 0.2	1
stamen development (GO:0048443)	5	0	0.01	-	< 0.2	1
carpel development (GO:0048440)	2	0	0	-	< 0.2	1
ubiquitin homeostasis (GO:0010992)	3	0	0.01	-	< 0.2	1
positive regulation of cellular component biogenesis (GO:0044089)	46	0	0.09	-	< 0.2	1
regulation of vacuole organization (GO:0044088)	3	0	0.01	-	< 0.2	1
regulation of cellular component biogenesis (GO:0044087)	88	0	0.17	-	< 0.2	1
cellular component biogenesis (GO:0044085)	1005	0	1.94	-	< 0.2	1
dephosphorylation of RNA polymerase II C-terminal domain (GO:0070940)	9	0	0.02	-	< 0.2	1
microtubule cytoskeleton organization involved in mitosis (GO:1902850)	14	0	0.03	-	< 0.2	1
floral whorl development (GO:0048438)	5	0	0.01	-	< 0.2	1
floral organ development (GO:0048437)	15	0	0.03	-	< 0.2	1
embryo development ending in seed dormancy (GO:0009793)	6	0	0.01	-	< 0.2	1
post-embryonic development (GO:0009791)	73	0	0.14	-	< 0.2	1
embryo development (GO:0009790)	10	0	0.02	-	< 0.2	1
olefin biosynthetic process (GO:1900674)	6	0	0.01	-	< 0.2	1
olefin metabolic process (GO:1900673)	6	0	0.01	-	< 0.2	1
cell fate commitment (GO:0045165)	4	0	0.01	-	< 0.2	1
histone H3 deacetylation (GO:0070932)	5	0	0.01	-	< 0.2	1
negative regulation of abscisic acid-activated signaling pathway (GO:0009788)	3	0	0.01	-	< 0.2	1
regulation of abscisic acid-activated signaling pathway (GO:0009787)	3	0	0.01	-	< 0.2	1
blue light signaling pathway (GO:0009785)	3	0	0.01	-	< 0.2	1
regulation of anion transport (GO:0044070)	23	0	0.04	-	< 0.2	1
protein metabolic process (GO:0019538)	5322	0	10.27	-	< 0.2	0.0252
respiratory electron transport chain (GO:0022904)	50	0	0.1	-	< 0.2	1
electron transport chain (GO:0022900)	99	0	0.19	-	< 0.2	1
negative regulation of G2/M transition of mitotic cell cycle (GO:0010972)	9	0	0.02	-	< 0.2	1
organelle assembly (GO:0070925)	212	0	0.41	-	< 0.2	1
photosynthetic electron transport in photosystem I (GO:0009773)	1	0	0	-	< 0.2	1
photosynthetic electron transport in photosystem II (GO:0009772)	16	0	0.03	-	< 0.2	1
regulation of mitotic sister chromatid separation (GO:0010965)	20	0	0.04	-	< 0.2	1
D-gluconate metabolic process (GO:0019521)	6	0	0.01	-	< 0.2	1
aldonic acid metabolic process (GO:0019520)	6	0	0.01	-	< 0.2	1
production of small RNA involved in gene silencing by RNA (GO:0070918)	12	0	0.02	-	< 0.2	1
meiotic sister chromatid segregation (GO:0045144)	5	0	0.01	-	< 0.2	1
homologous chromosome segregation (GO:0045143)	3	0	0.01	-	< 0.2	1
UV-damage excision repair (GO:0070914)	1	0	0	-	< 0.2	1
attachment of GPI anchor to protein (GO:0016255)	6	0	0.01	-	< 0.2	1
meiotic telomere clustering (GO:0045141)	1	0	0	-	< 0.2	1
photosynthesis, light harvesting in photosystem I (GO:0009768)	23	0	0.04	-	< 0.2	1
photosynthetic electron transport chain (GO:0009767)	31	0	0.06	-	< 0.2	1
photosynthesis, light harvesting (GO:0009765)	30	0	0.06	-	< 0.2	1
lactate oxidation (GO:0019516)	1	0	0	-	< 0.2	1
response to organic cyclic compound (GO:0014070)	92	0	0.18	-	< 0.2	1
positive regulation of peptidase activity (GO:0010952)	8	0	0.02	-	< 0.2	1
negative regulation of endopeptidase activity (GO:0010951)	70	0	0.14	-	< 0.2	1
positive regulation of endopeptidase activity (GO:0010950)	6	0	0.01	-	< 0.2	1
N-terminal protein myristoylation (GO:0006499)	2	0	0	-	< 0.2	1
N-terminal protein lipidation (GO:0006498)	2	0	0	-	< 0.2	1
protein lipidation (GO:0006497)	33	0	0.06	-	< 0.2	1
thioester biosynthetic process (GO:0035384)	15	0	0.03	-	< 0.2	1
thioester metabolic process (GO:0035383)	23	0	0.04	-	< 0.2	1
protein O-linked glycosylation (GO:0006493)	3	0	0.01	-	< 0.2	1
N-glycan processing (GO:0006491)	14	0	0.03	-	< 0.2	1
oligosaccharide-lipid intermediate biosynthetic process (GO:0006490)	13	0	0.03	-	< 0.2	1
RNA interference (GO:0016246)	8	0	0.02	-	< 0.2	1
meiotic chromosome segregation (GO:0045132)	22	0	0.04	-	< 0.2	1
glucan metabolic process (GO:0044042)	204	0	0.39	-	< 0.2	1
hormone-mediated signaling pathway (GO:0009755)	256	0	0.49	-	< 0.2	1
response to jasmonic acid (GO:0009753)	21	0	0.04	-	< 0.2	1
L-methionine salvage from methylthioadenosine (GO:0019509)	5	0	0.01	-	< 0.2	1
response to salicylic acid (GO:0009751)	42	0	0.08	-	< 0.2	1
negative regulation of cell cycle process (GO:0010948)	20	0	0.04	-	< 0.2	1
positive regulation of protein ubiquitination involved in ubiquitin-dependent protein catabolic process (GO:2000060)	1	0	0	-	< 0.2	1
indolalkylamine biosynthetic process (GO:0046219)	14	0	0.03	-	< 0.2	1
regulation of cell death (GO:0010941)	6	0	0.01	-	< 0.2	1
indolalkylamine catabolic process (GO:0046218)	5	0	0.01	-	< 0.2	1
dolichyl diphosphate biosynthetic process (GO:0006489)	2	0	0	-	< 0.2	1
dolichol-linked oligosaccharide biosynthetic process (GO:0006488)	6	0	0.01	-	< 0.2	1
protein N-linked glycosylation (GO:0006487)	43	0	0.08	-	< 0.2	1
protein glycosylation (GO:0006486)	106	0	0.2	-	< 0.2	1
C-terminal protein amino acid modification (GO:0018410)	6	0	0.01	-	< 0.2	1
sialylation (GO:0097503)	5	0	0.01	-	< 0.2	1
protein demethylation (GO:0006482)	13	0	0.03	-	< 0.2	1
mannosylation (GO:0097502)	27	0	0.05	-	< 0.2	1
positive regulation of cell cycle G1/S phase transition (GO:1902808)	1	0	0	-	< 0.2	1
C-terminal protein methylation (GO:0006481)	2	0	0	-	< 0.2	1
lysosomal microautophagy (GO:0016237)	3	0	0.01	-	< 0.2	1
response to disaccharide (GO:0034285)	7	0	0.01	-	< 0.2	1
N-terminal protein amino acid methylation (GO:0006480)	1	0	0	-	< 0.2	1
macroautophagy (GO:0016236)	26	0	0.05	-	< 0.2	1
regulation of cell cycle G1/S phase transition (GO:1902806)	1	0	0	-	< 0.2	1
cell wall macromolecule biosynthetic process (GO:0044038)	24	0	0.05	-	< 0.2	1
telomere capping (GO:0016233)	11	0	0.02	-	< 0.2	1
cell wall macromolecule metabolic process (GO:0044036)	116	0	0.22	-	< 0.2	1
multi-organism metabolic process (GO:0044033)	1	0	0	-	< 0.2	1
regulation of protein ubiquitination involved in ubiquitin-dependent protein catabolic process (GO:2000058)	1	0	0	-	< 0.2	1
response to sucrose (GO:0009744)	7	0	0.01	-	< 0.2	1
regulation of DNA methylation (GO:0044030)	2	0	0	-	< 0.2	1
response to carbohydrate (GO:0009743)	7	0	0.01	-	< 0.2	1
brassinosteroid mediated signaling pathway (GO:0009742)	38	0	0.07	-	< 0.2	1
response to brassinosteroid (GO:0009741)	38	0	0.07	-	< 0.2	1
gibberellic acid mediated signaling pathway (GO:0009740)	9	0	0.02	-	< 0.2	1
pyrimidine-containing compound salvage (GO:0008655)	18	0	0.03	-	< 0.2	1
phospholipid biosynthetic process (GO:0008654)	100	0	0.19	-	< 0.2	1
aging (GO:0007568)	1	0	0	-	< 0.2	1
cellular amino acid biosynthetic process (GO:0008652)	198	0	0.38	-	< 0.2	1
nitric oxide metabolic process (GO:0046209)	2	0	0	-	< 0.2	1
protein methylation (GO:0006479)	80	0	0.15	-	< 0.2	1
protein deacetylation (GO:0006476)	26	0	0.05	-	< 0.2	1
internal protein amino acid acetylation (GO:0006475)	59	0	0.11	-	< 0.2	1
N-terminal protein amino acid acetylation (GO:0006474)	29	0	0.06	-	< 0.2	1
azole transport (GO:0045117)	2	0	0	-	< 0.2	1
protein acetylation (GO:0006473)	81	0	0.16	-	< 0.2	1
protein neddylation (GO:0045116)	13	0	0.03	-	< 0.2	1
protein ADP-ribosylation (GO:0006471)	6	0	0.01	-	< 0.2	1
protein dephosphorylation (GO:0006470)	232	0	0.45	-	< 0.2	1
iron-sulfur cluster assembly (GO:0016226)	34	0	0.07	-	< 0.2	1
response to gibberellin (GO:0009739)	11	0	0.02	-	< 0.2	1
abscisic acid-activated signaling pathway (GO:0009738)	48	0	0.09	-	< 0.2	1
response to abscisic acid (GO:0009737)	77	0	0.15	-	< 0.2	1
cytokinin-activated signaling pathway (GO:0009736)	35	0	0.07	-	< 0.2	1
response to cytokinin (GO:0009735)	35	0	0.07	-	< 0.2	1
auxin-activated signaling pathway (GO:0009734)	92	0	0.18	-	< 0.2	1
response to auxin (GO:0009733)	194	0	0.37	-	< 0.2	1
regulation of shoot system morphogenesis (GO:1900618)	2	0	0	-	< 0.2	1
regulation of G1/S transition of mitotic cell cycle (GO:2000045)	1	0	0	-	< 0.2	1
cellular response to oxygen-containing compound (GO:1901701)	159	0	0.31	-	< 0.2	1
response to oxygen-containing compound (GO:1901700)	212	0	0.41	-	< 0.2	1
regulation of auxin mediated signaling pathway (GO:0010928)	19	0	0.04	-	< 0.2	1
hexose transport (GO:0008645)	69	0	0.13	-	< 0.2	1
cellular component assembly involved in morphogenesis (GO:0010927)	3	0	0.01	-	< 0.2	1
carbohydrate transport (GO:0008643)	115	0	0.22	-	< 0.2	1
negative regulation of phosphatase activity (GO:0010923)	3	0	0.01	-	< 0.2	1
regulation of phosphatase activity (GO:0010921)	5	0	0.01	-	< 0.2	1
negative regulation of protein kinase activity (GO:0006469)	9	0	0.02	-	< 0.2	1
protein phosphorylation (GO:0006468)	2117	0	4.08	-	< 0.2	1
signal peptide processing (GO:0006465)	24	0	0.05	-	< 0.2	1
cellular protein modification process (GO:0006464)	3681	0	7.1	-	< 0.2	0.879
NAD transmembrane transport (GO:0035352)	4	0	0.01	-	< 0.2	1
FAD transmembrane transport (GO:0035350)	4	0	0.01	-	< 0.2	1
protein complex assembly (GO:0006461)	159	0	0.31	-	< 0.2	1
RNA replication (GO:0039703)	1	0	0	-	< 0.2	1
negative regulation of GTPase activity (GO:0034260)	2	0	0	-	< 0.2	1
response to hormone (GO:0009725)	399	0	0.77	-	< 0.2	1
regulation of stomatal complex development (GO:2000038)	1	0	0	-	< 0.2	1
response to ethylene (GO:0009723)	52	0	0.1	-	< 0.2	1
regulation of seed maturation (GO:2000034)	17	0	0.03	-	< 0.2	1
regulation of seed dormancy process (GO:2000033)	17	0	0.03	-	< 0.2	1
regulation of secondary shoot formation (GO:2000032)	2	0	0	-	< 0.2	1
regulation of salicylic acid mediated signaling pathway (GO:2000031)	25	0	0.05	-	< 0.2	1
positive regulation of isomerase activity (GO:0010912)	1	0	0	-	< 0.2	1
regulation of isomerase activity (GO:0010911)	1	0	0	-	< 0.2	1
coenzyme A transmembrane transport (GO:0035349)	5	0	0.01	-	< 0.2	1
'de novo' protein folding (GO:0006458)	52	0	0.1	-	< 0.2	1
protein folding (GO:0006457)	268	0	0.52	-	< 0.2	1
translational frameshifting (GO:0006452)	4	0	0.01	-	< 0.2	1
regulation of translational fidelity (GO:0006450)	26	0	0.05	-	< 0.2	1
histone H3-K9 demethylation (GO:0033169)	10	0	0.02	-	< 0.2	1
response to endogenous stimulus (GO:0009719)	404	0	0.78	-	< 0.2	1
positive regulation of cellular amide metabolic process (GO:0034250)	21	0	0.04	-	< 0.2	1
regulation of photoperiodism, flowering (GO:2000028)	2	0	0	-	< 0.2	1
regulation of multicellular organismal development (GO:2000026)	45	0	0.09	-	< 0.2	1
regulation of jasmonic acid mediated signaling pathway (GO:2000022)	21	0	0.04	-	< 0.2	1
regulation of glucose metabolic process (GO:0010906)	1	0	0	-	< 0.2	1
regulation of ion homeostasis (GO:2000021)	9	0	0.02	-	< 0.2	1
tRNA wobble uridine modification (GO:0002098)	11	0	0.02	-	< 0.2	1
tRNA wobble base modification (GO:0002097)	15	0	0.03	-	< 0.2	1
regulation of translational termination (GO:0006449)	5	0	0.01	-	< 0.2	1
regulation of translational elongation (GO:0006448)	43	0	0.08	-	< 0.2	1
peptidyl-tyrosine dephosphorylation (GO:0035335)	32	0	0.06	-	< 0.2	1
regulation of translational initiation (GO:0006446)	31	0	0.06	-	< 0.2	1
negative regulation of cellular amide metabolic process (GO:0034249)	51	0	0.1	-	< 0.2	1
regulation of cellular amide metabolic process (GO:0034248)	124	0	0.24	-	< 0.2	1
regulation of transcription elongation from RNA polymerase II promoter (GO:0034243)	20	0	0.04	-	< 0.2	1
regulation of intracellular protein transport (GO:0033157)	2	0	0	-	< 0.2	1
regulation of lipid biosynthetic process (GO:0046890)	6	0	0.01	-	< 0.2	1
queuosine biosynthetic process (GO:0008616)	6	0	0.01	-	< 0.2	1
pyridoxine biosynthetic process (GO:0008615)	2	0	0	-	< 0.2	1
pyridoxine metabolic process (GO:0008614)	3	0	0.01	-	< 0.2	1
peptidyl-lysine modification to peptidyl-hypusine (GO:0008612)	3	0	0.01	-	< 0.2	1
lipid biosynthetic process (GO:0008610)	492	0	0.95	-	< 0.2	1
protein depalmitoylation (GO:0002084)	8	0	0.02	-	< 0.2	1
valyl-tRNA aminoacylation (GO:0006438)	10	0	0.02	-	< 0.2	1
tyrosyl-tRNA aminoacylation (GO:0006437)	1	0	0	-	< 0.2	1
tryptophanyl-tRNA aminoacylation (GO:0006436)	2	0	0	-	< 0.2	1
threonyl-tRNA aminoacylation (GO:0006435)	3	0	0.01	-	< 0.2	1
seryl-tRNA aminoacylation (GO:0006434)	4	0	0.01	-	< 0.2	1
prolyl-tRNA aminoacylation (GO:0006433)	4	0	0.01	-	< 0.2	1
phenylalanyl-tRNA aminoacylation (GO:0006432)	17	0	0.03	-	< 0.2	1
methionyl-tRNA aminoacylation (GO:0006431)	3	0	0.01	-	< 0.2	1
lysyl-tRNA aminoacylation (GO:0006430)	4	0	0.01	-	< 0.2	1
regulation of coenzyme metabolic process (GO:0051196)	3	0	0.01	-	< 0.2	1
regulation of cofactor metabolic process (GO:0051193)	3	0	0.01	-	< 0.2	1
positive regulation of cell size (GO:0045793)	2	0	0	-	< 0.2	1
negative regulation of protein localization to cell surface (GO:2000009)	4	0	0.01	-	< 0.2	1
regulation of protein localization to cell surface (GO:2000008)	4	0	0.01	-	< 0.2	1
attachment of spindle microtubules to kinetochore (GO:0008608)	5	0	0.01	-	< 0.2	1
leucyl-tRNA aminoacylation (GO:0006429)	3	0	0.01	-	< 0.2	1
isoleucyl-tRNA aminoacylation (GO:0006428)	3	0	0.01	-	< 0.2	1
histidyl-tRNA aminoacylation (GO:0006427)	2	0	0	-	< 0.2	1
glycyl-tRNA aminoacylation (GO:0006426)	4	0	0.01	-	< 0.2	1
glutaminyl-tRNA aminoacylation (GO:0006425)	2	0	0	-	< 0.2	1
glutamyl-tRNA aminoacylation (GO:0006424)	3	0	0.01	-	< 0.2	1
cysteinyl-tRNA aminoacylation (GO:0006423)	4	0	0.01	-	< 0.2	1
tRNA thio-modification (GO:0034227)	5	0	0.01	-	< 0.2	1
aspartyl-tRNA aminoacylation (GO:0006422)	1	0	0	-	< 0.2	1
asparaginyl-tRNA aminoacylation (GO:0006421)	5	0	0.01	-	< 0.2	1
quinolinate metabolic process (GO:0046874)	4	0	0.01	-	< 0.2	1
prosthetic group metabolic process (GO:0051189)	8	0	0.02	-	< 0.2	1
arginyl-tRNA aminoacylation (GO:0006420)	1	0	0	-	< 0.2	1
cofactor biosynthetic process (GO:0051188)	200	0	0.39	-	< 0.2	1
cofactor catabolic process (GO:0051187)	13	0	0.03	-	< 0.2	1
positive regulation of cell cycle (GO:0045787)	24	0	0.05	-	< 0.2	1
cofactor metabolic process (GO:0051186)	362	0	0.7	-	< 0.2	1
negative regulation of cell cycle (GO:0045786)	42	0	0.08	-	< 0.2	1
ion transmembrane transport (GO:0034220)	758	0	1.46	-	< 0.2	1
single-organism process (GO:0044699)	8914	0	17.2	-	< 0.2	5.81e-06
coenzyme transport (GO:0051182)	10	0	0.02	-	< 0.2	1
cardiolipin biosynthetic process (GO:0032049)	1	0	0	-	< 0.2	1
cofactor transport (GO:0051181)	19	0	0.04	-	< 0.2	1
cardiolipin metabolic process (GO:0032048)	1	0	0	-	< 0.2	1
vitamin transport (GO:0051180)	3	0	0.01	-	< 0.2	1
negative regulation of protein dephosphorylation (GO:0035308)	7	0	0.01	-	< 0.2	1
alanyl-tRNA aminoacylation (GO:0006419)	5	0	0.01	-	< 0.2	1
tRNA aminoacylation for protein translation (GO:0006418)	87	0	0.17	-	< 0.2	1
regulation of translation (GO:0006417)	117	0	0.23	-	< 0.2	1
negative regulation of dephosphorylation (GO:0035305)	8	0	0.02	-	< 0.2	1
regulation of protein dephosphorylation (GO:0035304)	9	0	0.02	-	< 0.2	1
translational termination (GO:0006415)	20	0	0.04	-	< 0.2	1
carbohydrate transmembrane transport (GO:0034219)	100	0	0.19	-	< 0.2	1
regulation of dephosphorylation (GO:0035303)	10	0	0.02	-	< 0.2	1
translational elongation (GO:0006414)	49	0	0.09	-	< 0.2	1
translational initiation (GO:0006413)	116	0	0.22	-	< 0.2	1
translation (GO:0006412)	791	0	1.53	-	< 0.2	1
localization (GO:0051179)	3035	0	5.86	-	< 0.2	1
4-alpha-methyl-delta7-sterol oxidation (GO:0080065)	2	0	0	-	< 0.2	1
quinolinate catabolic process (GO:0034213)	2	0	0	-	< 0.2	1
meiotic sister chromatid cohesion (GO:0051177)	5	0	0.01	-	< 0.2	1
regulation of phosphorus metabolic process (GO:0051174)	76	0	0.15	-	< 0.2	1
positive regulation of nitrogen compound metabolic process (GO:0051173)	337	0	0.65	-	< 0.2	1
negative regulation of nitrogen compound metabolic process (GO:0051172)	145	0	0.28	-	< 0.2	1
nuclear import (GO:0051170)	67	0	0.13	-	< 0.2	1
ammonium transmembrane transport (GO:0072488)	32	0	0.06	-	< 0.2	1
cellular response to lipid (GO:0071396)	95	0	0.18	-	< 0.2	1
cellular response to jasmonic acid stimulus (GO:0071395)	21	0	0.04	-	< 0.2	1
tRNA export from nucleus (GO:0006409)	3	0	0.01	-	< 0.2	1
rRNA export from nucleus (GO:0006407)	4	0	0.01	-	< 0.2	1
mRNA export from nucleus (GO:0006406)	30	0	0.06	-	< 0.2	1
RNA export from nucleus (GO:0006405)	68	0	0.13	-	< 0.2	1
RNA localization (GO:0006403)	75	0	0.14	-	< 0.2	1
phosphatidylinositol dephosphorylation (GO:0046856)	22	0	0.04	-	< 0.2	1
mRNA catabolic process (GO:0006402)	99	0	0.19	-	< 0.2	1
inositol phosphate dephosphorylation (GO:0046855)	6	0	0.01	-	< 0.2	1
RNA catabolic process (GO:0006401)	114	0	0.22	-	< 0.2	1
phosphatidylinositol phosphorylation (GO:0046854)	41	0	0.08	-	< 0.2	1
nuclear transport (GO:0051169)	118	0	0.23	-	< 0.2	1
tRNA modification (GO:0006400)	83	0	0.16	-	< 0.2	1
lipid translocation (GO:0034204)	20	0	0.04	-	< 0.2	1
nuclear export (GO:0051168)	72	0	0.14	-	< 0.2	1
glycolipid translocation (GO:0034203)	1	0	0	-	< 0.2	1
regulation of seed development (GO:0080050)	17	0	0.03	-	< 0.2	1
regulation of adenylate cyclase activity (GO:0045761)	2	0	0	-	< 0.2	1
UDP-galactose transport (GO:0015785)	2	0	0	-	< 0.2	1
pyrimidine nucleotide-sugar transport (GO:0015781)	2	0	0	-	< 0.2	1
nucleotide-sugar transport (GO:0015780)	8	0	0.02	-	< 0.2	1
cellular response to steroid hormone stimulus (GO:0071383)	38	0	0.07	-	< 0.2	1
negative regulation of phosphorelay signal transduction system (GO:0070298)	6	0	0.01	-	< 0.2	1
regulation of phosphorelay signal transduction system (GO:0070297)	6	0	0.01	-	< 0.2	1
response to drug (GO:0042493)	78	0	0.15	-	< 0.2	1
mitochondrial respiratory chain complex assembly (GO:0033108)	31	0	0.06	-	< 0.2	1
glucose 6-phosphate metabolic process (GO:0051156)	40	0	0.08	-	< 0.2	1
regulation of ARF protein signal transduction (GO:0032012)	8	0	0.02	-	< 0.2	1
oligosaccharide transport (GO:0015772)	2	0	0	-	< 0.2	1
sucrose transport (GO:0015770)	2	0	0	-	< 0.2	1
peroxisomal transport (GO:0043574)	11	0	0.02	-	< 0.2	1
plastid fission (GO:0043572)	7	0	0.01	-	< 0.2	1
cellular response to gibberellin stimulus (GO:0071370)	9	0	0.02	-	< 0.2	1
tetrahydrofolate interconversion (GO:0035999)	12	0	0.02	-	< 0.2	1
phospholipid dephosphorylation (GO:0046839)	22	0	0.04	-	< 0.2	1
phosphorylated carbohydrate dephosphorylation (GO:0046838)	6	0	0.01	-	< 0.2	1
glycolipid transport (GO:0046836)	10	0	0.02	-	< 0.2	1
carbohydrate phosphorylation (GO:0046835)	28	0	0.05	-	< 0.2	1
lipid phosphorylation (GO:0046834)	41	0	0.08	-	< 0.2	1
positive regulation of Notch signaling pathway (GO:0045747)	2	0	0	-	< 0.2	1
regulation of RNA export from nucleus (GO:0046831)	2	0	0	-	< 0.2	1
positive regulation of DNA replication (GO:0045740)	2	0	0	-	< 0.2	1
disaccharide transport (GO:0015766)	2	0	0	-	< 0.2	1
cellular response to ethylene stimulus (GO:0071369)	16	0	0.03	-	< 0.2	1
cellular response to cytokinin stimulus (GO:0071368)	35	0	0.07	-	< 0.2	1
cellular response to brassinosteroid stimulus (GO:0071367)	38	0	0.07	-	< 0.2	1
cellular response to nitrogen levels (GO:0043562)	11	0	0.02	-	< 0.2	1
cellular response to auxin stimulus (GO:0071365)	92	0	0.18	-	< 0.2	1
proton-transporting ATP synthase complex biogenesis (GO:0070272)	3	0	0.01	-	< 0.2	1
regulation of protein export from nucleus (GO:0046825)	2	0	0	-	< 0.2	1
protein complex biogenesis (GO:0070271)	166	0	0.32	-	< 0.2	1
negative regulation of signal transduction in absence of ligand (GO:1901099)	2	0	0	-	< 0.2	1
positive regulation of DNA repair (GO:0045739)	3	0	0.01	-	< 0.2	1
regulation of nucleocytoplasmic transport (GO:0046822)	2	0	0	-	< 0.2	1
positive regulation of cyclin-dependent protein serine/threonine kinase activity (GO:0045737)	15	0	0.03	-	< 0.2	1
positive regulation of protein catabolic process (GO:0045732)	53	0	0.1	-	< 0.2	1
chaperone-mediated protein complex assembly (GO:0051131)	3	0	0.01	-	< 0.2	1
positive regulation of cellular component organization (GO:0051130)	62	0	0.12	-	< 0.2	1
glucose transport (GO:0015758)	69	0	0.13	-	< 0.2	1
negative regulation of telomere maintenance via telomere lengthening (GO:1904357)	1	0	0	-	< 0.2	1
regulation of telomere maintenance via telomere lengthening (GO:1904356)	1	0	0	-	< 0.2	1
cellular response to dsRNA (GO:0071359)	12	0	0.02	-	< 0.2	1
regulation of lipid kinase activity (GO:0043550)	2	0	0	-	< 0.2	1
peptidyl-serine dephosphorylation (GO:0070262)	5	0	0.01	-	< 0.2	1
negative regulation of cellular component organization (GO:0051129)	26	0	0.05	-	< 0.2	1
regulation of cellular component organization (GO:0051128)	213	0	0.41	-	< 0.2	1
positive regulation of translation (GO:0045727)	21	0	0.04	-	< 0.2	1
xylulose metabolic process (GO:0005997)	2	0	0	-	< 0.2	1
monosaccharide metabolic process (GO:0005996)	117	0	0.23	-	< 0.2	1
RNA polymerase II transcriptional preinitiation complex assembly (GO:0051123)	17	0	0.03	-	< 0.2	1
monosaccharide transport (GO:0015749)	69	0	0.13	-	< 0.2	1
negative regulation of gluconeogenesis (GO:0045721)	1	0	0	-	< 0.2	1
trehalose biosynthetic process (GO:0005992)	24	0	0.05	-	< 0.2	1
organophosphate ester transport (GO:0015748)	55	0	0.11	-	< 0.2	1
trehalose metabolic process (GO:0005991)	28	0	0.05	-	< 0.2	1
regulation of kinase activity (GO:0043549)	58	0	0.11	-	< 0.2	1
succinate transport (GO:0015744)	9	0	0.02	-	< 0.2	1
malate transport (GO:0015743)	30	0	0.06	-	< 0.2	1
positive regulation of GTPase activity (GO:0043547)	102	0	0.2	-	< 0.2	1
alpha-ketoglutarate transport (GO:0015742)	2	0	0	-	< 0.2	1
pyrimidine nucleotide-sugar transmembrane transport (GO:0090481)	2	0	0	-	< 0.2	1
fumarate transport (GO:0015741)	1	0	0	-	< 0.2	1
molybdopterin cofactor metabolic process (GO:0043545)	8	0	0.02	-	< 0.2	1
C4-dicarboxylate transport (GO:0015740)	31	0	0.06	-	< 0.2	1
protein acylation (GO:0043543)	83	0	0.16	-	< 0.2	1
ribonucleoside biosynthetic process (GO:0042455)	55	0	0.11	-	< 0.2	1
ribonucleoside catabolic process (GO:0042454)	2	0	0	-	< 0.2	1
purine nucleoside biosynthetic process (GO:0042451)	22	0	0.04	-	< 0.2	1
cellular response to topologically incorrect protein (GO:0035967)	27	0	0.05	-	< 0.2	1
arginine biosynthetic process via ornithine (GO:0042450)	1	0	0	-	< 0.2	1
mRNA methylation (GO:0080009)	2	0	0	-	< 0.2	1
response to topologically incorrect protein (GO:0035966)	35	0	0.07	-	< 0.2	1
negative regulation of fatty acid biosynthetic process (GO:0045717)	2	0	0	-	< 0.2	1
sucrose biosynthetic process (GO:0005986)	11	0	0.02	-	< 0.2	1
glucosamine-containing compound catabolic process (GO:1901072)	33	0	0.06	-	< 0.2	1
sucrose metabolic process (GO:0005985)	26	0	0.05	-	< 0.2	1
glucosamine-containing compound metabolic process (GO:1901071)	33	0	0.06	-	< 0.2	1
regulation of plant organ formation (GO:1905428)	2	0	0	-	< 0.2	1
disaccharide metabolic process (GO:0005984)	54	0	0.1	-	< 0.2	1
guanosine-containing compound biosynthetic process (GO:1901070)	14	0	0.03	-	< 0.2	1
starch catabolic process (GO:0005983)	1	0	0	-	< 0.2	1
starch metabolic process (GO:0005982)	22	0	0.04	-	< 0.2	1
glycogen catabolic process (GO:0005980)	8	0	0.02	-	< 0.2	1
hormone catabolic process (GO:0042447)	2	0	0	-	< 0.2	1
hormone biosynthetic process (GO:0042446)	104	0	0.2	-	< 0.2	1
hormone metabolic process (GO:0042445)	126	0	0.24	-	< 0.2	1
regulation of cell projection assembly (GO:0060491)	5	0	0.01	-	< 0.2	1
pigment metabolic process (GO:0042440)	79	0	0.15	-	< 0.2	1
valine biosynthetic process (GO:0009099)	5	0	0.01	-	< 0.2	1
guanosine-containing compound metabolic process (GO:1901068)	25	0	0.05	-	< 0.2	1
leucine biosynthetic process (GO:0009098)	2	0	0	-	< 0.2	1
isoleucine biosynthetic process (GO:0009097)	10	0	0.02	-	< 0.2	1
glycogen biosynthetic process (GO:0005978)	15	0	0.03	-	< 0.2	1
aromatic amino acid family biosynthetic process, prephenate pathway (GO:0009095)	9	0	0.02	-	< 0.2	1
glycogen metabolic process (GO:0005977)	29	0	0.06	-	< 0.2	1
L-phenylalanine biosynthetic process (GO:0009094)	5	0	0.01	-	< 0.2	1
polysaccharide metabolic process (GO:0005976)	412	0	0.79	-	< 0.2	1
DNA ligation involved in DNA repair (GO:0051103)	9	0	0.02	-	< 0.2	1
carbohydrate metabolic process (GO:0005975)	1187	0	2.29	-	< 0.2	1
homoserine metabolic process (GO:0009092)	13	0	0.03	-	< 0.2	1
regulation of DNA binding (GO:0051101)	2	0	0	-	< 0.2	1
homoserine biosynthetic process (GO:0009090)	3	0	0.01	-	< 0.2	1
oxaloacetate transport (GO:0015729)	8	0	0.02	-	< 0.2	1
actin filament bundle organization (GO:0061572)	14	0	0.03	-	< 0.2	1
indole-containing compound catabolic process (GO:0042436)	5	0	0.01	-	< 0.2	1
indole-containing compound biosynthetic process (GO:0042435)	14	0	0.03	-	< 0.2	1
indole-containing compound metabolic process (GO:0042430)	47	0	0.09	-	< 0.2	1
lysine biosynthetic process via diaminopimelate (GO:0009089)	17	0	0.03	-	< 0.2	1
threonine biosynthetic process (GO:0009088)	5	0	0.01	-	< 0.2	1
methionine biosynthetic process (GO:0009086)	24	0	0.05	-	< 0.2	1
lysine biosynthetic process (GO:0009085)	21	0	0.04	-	< 0.2	1
glutamine family amino acid biosynthetic process (GO:0009084)	31	0	0.06	-	< 0.2	1
branched-chain amino acid catabolic process (GO:0009083)	1	0	0	-	< 0.2	1
branched-chain amino acid biosynthetic process (GO:0009082)	23	0	0.04	-	< 0.2	1
branched-chain amino acid metabolic process (GO:0009081)	26	0	0.05	-	< 0.2	1
monocarboxylic acid transport (GO:0015718)	14	0	0.03	-	< 0.2	1
phosphoenolpyruvate transport (GO:0015714)	1	0	0	-	< 0.2	1
chromosome localization (GO:0050000)	9	0	0.02	-	< 0.2	1
organic anion transport (GO:0015711)	251	0	0.48	-	< 0.2	1
cellular response to organic substance (GO:0071310)	322	0	0.62	-	< 0.2	1
maturation of SSU-rRNA (GO:0030490)	80	0	0.15	-	< 0.2	1
aromatic amino acid family catabolic process (GO:0009074)	13	0	0.03	-	< 0.2	1
aromatic amino acid family biosynthetic process (GO:0009073)	43	0	0.08	-	< 0.2	1
aromatic amino acid family metabolic process (GO:0009072)	63	0	0.12	-	< 0.2	1
serine family amino acid catabolic process (GO:0009071)	9	0	0.02	-	< 0.2	1
serine family amino acid biosynthetic process (GO:0009070)	47	0	0.09	-	< 0.2	1
brassinosteroid homeostasis (GO:0010268)	83	0	0.16	-	< 0.2	1
thiosulfate transport (GO:0015709)	8	0	0.02	-	< 0.2	1
SCF complex assembly (GO:0010265)	2	0	0	-	< 0.2	1
nitrate transport (GO:0015706)	12	0	0.02	-	< 0.2	1
myo-inositol hexakisphosphate biosynthetic process (GO:0010264)	2	0	0	-	< 0.2	1
establishment of ribosome localization (GO:0033753)	19	0	0.04	-	< 0.2	1
ribosome localization (GO:0033750)	19	0	0.04	-	< 0.2	1
arsenite transport (GO:0015700)	2	0	0	-	< 0.2	1
spindle checkpoint (GO:0031577)	11	0	0.02	-	< 0.2	1
intra-S DNA damage checkpoint (GO:0031573)	4	0	0.01	-	< 0.2	1
transcription factor TFIIIB complex assembly (GO:0070217)	1	0	0	-	< 0.2	1
positive regulation of immune system process (GO:0002684)	4	0	0.01	-	< 0.2	1
tRNA methylation (GO:0030488)	29	0	0.06	-	< 0.2	1
G2 DNA damage checkpoint (GO:0031572)	4	0	0.01	-	< 0.2	1
negative regulation of immune system process (GO:0002683)	2	0	0	-	< 0.2	1
regulation of immune system process (GO:0002682)	14	0	0.03	-	< 0.2	1
DNA integrity checkpoint (GO:0031570)	14	0	0.03	-	< 0.2	1
9,9'-di-cis-zeta-carotene desaturation to 7,9,7',9'-tetra-cis-lycopene (GO:0052889)	2	0	0	-	< 0.2	1
serine family amino acid metabolic process (GO:0009069)	69	0	0.13	-	< 0.2	1
aspartate family amino acid catabolic process (GO:0009068)	2	0	0	-	< 0.2	1
aspartate family amino acid biosynthetic process (GO:0009067)	55	0	0.11	-	< 0.2	1
aspartate family amino acid metabolic process (GO:0009066)	66	0	0.13	-	< 0.2	1
glutamine family amino acid catabolic process (GO:0009065)	3	0	0.01	-	< 0.2	1
glutamine family amino acid metabolic process (GO:0009064)	56	0	0.11	-	< 0.2	1
positive regulation of response to reactive oxygen species (GO:1901033)	2	0	0	-	< 0.2	1
cellular amino acid catabolic process (GO:0009063)	33	0	0.06	-	< 0.2	1
fatty acid catabolic process (GO:0009062)	16	0	0.03	-	< 0.2	1
regulation of response to reactive oxygen species (GO:1901031)	2	0	0	-	< 0.2	1
anaerobic respiration (GO:0009061)	2	0	0	-	< 0.2	1
aerobic respiration (GO:0009060)	67	0	0.13	-	< 0.2	1
NADH dehydrogenase complex assembly (GO:0010257)	11	0	0.02	-	< 0.2	1
endomembrane system organization (GO:0010256)	57	0	0.11	-	< 0.2	1
medium-chain fatty acid catabolic process (GO:0051793)	1	0	0	-	< 0.2	1
medium-chain fatty acid biosynthetic process (GO:0051792)	1	0	0	-	< 0.2	1
protein localization to nuclear envelope (GO:0090435)	4	0	0.01	-	< 0.2	1
medium-chain fatty acid metabolic process (GO:0051791)	1	0	0	-	< 0.2	1
auxin homeostasis (GO:0010252)	18	0	0.03	-	< 0.2	1
protein K69-linked ufmylation (GO:1990592)	3	0	0.01	-	< 0.2	1
cellular biogenic amine catabolic process (GO:0042402)	5	0	0.01	-	< 0.2	1
cellular biogenic amine biosynthetic process (GO:0042401)	39	0	0.08	-	< 0.2	1
regulation of organelle assembly (GO:1902115)	5	0	0.01	-	< 0.2	1
spindle pole body duplication (GO:0030474)	2	0	0	-	< 0.2	1
macromolecule biosynthetic process (GO:0009059)	2638	0	5.09	-	< 0.2	1
regulation of establishment of protein localization (GO:0070201)	2	0	0	-	< 0.2	1
biosynthetic process (GO:0009058)	4227	0	8.16	-	< 0.2	0.274
mitotic spindle organization in nucleus (GO:0030472)	2	0	0	-	< 0.2	1
macromolecule catabolic process (GO:0009057)	1254	0	2.42	-	< 0.2	1
catabolic process (GO:0009056)	1836	0	3.54	-	< 0.2	1
box H/ACA snoRNA 3'-end processing (GO:0000495)	2	0	0	-	< 0.2	1
response to misfolded protein (GO:0051788)	17	0	0.03	-	< 0.2	1
box C/D snoRNA 3'-end processing (GO:0000494)	8	0	0.02	-	< 0.2	1
pentose-phosphate shunt, non-oxidative branch (GO:0009052)	10	0	0.02	-	< 0.2	1
pentose-phosphate shunt, oxidative branch (GO:0009051)	7	0	0.01	-	< 0.2	1
box C/D snoRNP assembly (GO:0000492)	2	0	0	-	< 0.2	1
positive regulation of nuclear division (GO:0051785)	4	0	0.01	-	< 0.2	1
small nucleolar ribonucleoprotein complex assembly (GO:0000491)	2	0	0	-	< 0.2	1
negative regulation of nuclear division (GO:0051784)	11	0	0.02	-	< 0.2	1
regulation of nuclear division (GO:0051783)	32	0	0.06	-	< 0.2	1
positive regulation of cell division (GO:0051781)	2	0	0	-	< 0.2	1
response to organonitrogen compound (GO:0010243)	5	0	0.01	-	< 0.2	1
ent-kaurene oxidation to kaurenoic acid (GO:0010241)	1	0	0	-	< 0.2	1
negative regulation of metaphase/anaphase transition of cell cycle (GO:1902100)	11	0	0.02	-	< 0.2	1
maturation of 5S rRNA (GO:0000481)	1	0	0	-	< 0.2	1
endonucleolytic cleavage in 5'-ETS of tricistronic rRNA transcript (SSU-rRNA, 5.8S rRNA, LSU-rRNA) (GO:0000480)	1	0	0	-	< 0.2	1
regulation of mRNA processing (GO:0050684)	17	0	0.03	-	< 0.2	1
endonucleolytic cleavage of tricistronic rRNA transcript (SSU-rRNA, 5.8S rRNA, LSU-rRNA) (GO:0000479)	13	0	0.03	-	< 0.2	1
ubiquinone-6 biosynthetic process (GO:1901006)	9	0	0.02	-	< 0.2	1
endonucleolytic cleavage involved in rRNA processing (GO:0000478)	13	0	0.03	-	< 0.2	1
ubiquinone-6 metabolic process (GO:1901004)	9	0	0.02	-	< 0.2	1
regulation of response to salt stress (GO:1901000)	2	0	0	-	< 0.2	1
endonucleolytic cleavage to generate mature 5'-end of SSU-rRNA from (SSU-rRNA, 5.8S rRNA, LSU-rRNA) (GO:0000472)	1	0	0	-	< 0.2	1
vegetative to reproductive phase transition of meristem (GO:0010228)	3	0	0.01	-	< 0.2	1
actin crosslink formation (GO:0051764)	4	0	0.01	-	< 0.2	1
organophosphate biosynthetic process (GO:0090407)	309	0	0.6	-	< 0.2	1
maturation of LSU-rRNA (GO:0000470)	48	0	0.09	-	< 0.2	1
response to UV-B (GO:0010224)	6	0	0.01	-	< 0.2	1
secondary shoot formation (GO:0010223)	7	0	0.01	-	< 0.2	1
stem vascular tissue pattern formation (GO:0010222)	2	0	0	-	< 0.2	1
protein localization to cilium (GO:0061512)	12	0	0.02	-	< 0.2	1
protein polyufmylation (GO:1990564)	3	0	0.01	-	< 0.2	1
actin cytoskeleton reorganization (GO:0031532)	1	0	0	-	< 0.2	1
regulation of cell growth (GO:0001558)	8	0	0.02	-	< 0.2	1
RNA polymerase III transcriptional preinitiation complex assembly (GO:0070898)	3	0	0.01	-	< 0.2	1
DNA-templated transcriptional preinitiation complex assembly (GO:0070897)	21	0	0.04	-	< 0.2	1
cleavage involved in rRNA processing (GO:0000469)	19	0	0.04	-	< 0.2	1
exonucleolytic trimming to generate mature 3'-end of 5.8S rRNA from tricistronic rRNA transcript (SSU-rRNA, 5.8S rRNA, LSU-rRNA) (GO:0000467)	3	0	0.01	-	< 0.2	1
maturation of 5.8S rRNA from tricistronic rRNA transcript (SSU-rRNA, 5.8S rRNA, LSU-rRNA) (GO:0000466)	16	0	0.03	-	< 0.2	1
maturation of LSU-rRNA from tricistronic rRNA transcript (SSU-rRNA, 5.8S rRNA, LSU-rRNA) (GO:0000463)	19	0	0.04	-	< 0.2	1
maturation of SSU-rRNA from tricistronic rRNA transcript (SSU-rRNA, 5.8S rRNA, LSU-rRNA) (GO:0000462)	67	0	0.13	-	< 0.2	1
response to far red light (GO:0010218)	28	0	0.05	-	< 0.2	1
endonucleolytic cleavage to generate mature 3'-end of SSU-rRNA from (SSU-rRNA, 5.8S rRNA, LSU-rRNA) (GO:0000461)	5	0	0.01	-	< 0.2	1
meiotic sister chromatid cohesion, centromeric (GO:0051754)	5	0	0.01	-	< 0.2	1
maturation of 5.8S rRNA (GO:0000460)	29	0	0.06	-	< 0.2	1
maintenance of DNA methylation (GO:0010216)	3	0	0.01	-	< 0.2	1
cyanide metabolic process (GO:0019499)	2	0	0	-	< 0.2	1
cellulose microfibril organization (GO:0010215)	15	0	0.03	-	< 0.2	1
homocysteine metabolic process (GO:0050667)	13	0	0.03	-	< 0.2	1
response to ionizing radiation (GO:0010212)	12	0	0.02	-	< 0.2	1
cyclic threonylcarbamoyladenosine biosynthetic process (GO:0061504)	1	0	0	-	< 0.2	1
cellular response to chemical stimulus (GO:0070887)	405	0	0.78	-	< 0.2	1
ubiquitin-dependent ERAD pathway (GO:0030433)	46	0	0.09	-	< 0.2	1
thiazole metabolic process (GO:0052838)	3	0	0.01	-	< 0.2	1
thiazole biosynthetic process (GO:0052837)	3	0	0.01	-	< 0.2	1
exonucleolytic trimming involved in rRNA processing (GO:0000459)	3	0	0.01	-	< 0.2	1
enzyme-directed rRNA pseudouridine synthesis (GO:0000455)	2	0	0	-	< 0.2	1
snoRNA guided rRNA pseudouridine synthesis (GO:0000454)	2	0	0	-	< 0.2	1
enzyme-directed rRNA 2'-O-methylation (GO:0000453)	7	0	0.01	-	< 0.2	1
pollen wall assembly (GO:0010208)	3	0	0.01	-	< 0.2	1
rRNA 2'-O-methylation (GO:0000451)	7	0	0.01	-	< 0.2	1
photosystem II assembly (GO:0010207)	7	0	0.01	-	< 0.2	1
photosystem II repair (GO:0010206)	6	0	0.01	-	< 0.2	1
photoinhibition (GO:0010205)	6	0	0.01	-	< 0.2	1
RNA transport (GO:0050658)	69	0	0.13	-	< 0.2	1
nucleic acid transport (GO:0050657)	69	0	0.13	-	< 0.2	1
response to chitin (GO:0010200)	3	0	0.01	-	< 0.2	1
peptidyl-lysine acetylation (GO:0018394)	50	0	0.1	-	< 0.2	1
internal peptidyl-lysine acetylation (GO:0018393)	50	0	0.1	-	< 0.2	1
mitochondrial transmembrane transport (GO:1990542)	64	0	0.12	-	< 0.2	1
production of siRNA involved in RNA interference (GO:0030422)	8	0	0.02	-	< 0.2	1
cleavage in ITS2 between 5.8S rRNA and LSU-rRNA of tricistronic rRNA transcript (SSU-rRNA, 5.8S rRNA, LSU-rRNA) (GO:0000448)	1	0	0	-	< 0.2	1
endonucleolytic cleavage in ITS1 to separate SSU-rRNA from 5.8S rRNA and LSU-rRNA from tricistronic rRNA transcript (SSU-rRNA, 5.8S rRNA, LSU-rRNA) (GO:0000447)	8	0	0.02	-	< 0.2	1
cellular response to nitrogen compound (GO:1901699)	14	0	0.03	-	< 0.2	1
response to nitrogen compound (GO:1901698)	20	0	0.04	-	< 0.2	1
shoot system development (GO:0048367)	56	0	0.11	-	< 0.2	1
leaf development (GO:0048366)	16	0	0.03	-	< 0.2	1
root development (GO:0048364)	30	0	0.06	-	< 0.2	1
heterochromatin assembly (GO:0031507)	10	0	0.02	-	< 0.2	1
cell wall glycoprotein biosynthetic process (GO:0031506)	2	0	0	-	< 0.2	1
protein complex localization (GO:0031503)	23	0	0.04	-	< 0.2	1
aldehyde catabolic process (GO:0046185)	4	0	0.01	-	< 0.2	1
nicotianamine biosynthetic process (GO:0030418)	5	0	0.01	-	< 0.2	1
aldehyde biosynthetic process (GO:0046184)	14	0	0.03	-	< 0.2	1
nicotianamine metabolic process (GO:0030417)	5	0	0.01	-	< 0.2	1
viral RNA genome replication (GO:0039694)	1	0	0	-	< 0.2	1
pseudouridine synthesis (GO:0001522)	34	0	0.07	-	< 0.2	1
regulation of cell cycle (GO:0051726)	157	0	0.3	-	< 0.2	1
glycine decarboxylation via glycine cleavage system (GO:0019464)	5	0	0.01	-	< 0.2	1
protein myristoylation (GO:0018377)	2	0	0	-	< 0.2	1
D-gluconate catabolic process (GO:0046177)	1	0	0	-	< 0.2	1
aldonic acid catabolic process (GO:0046176)	1	0	0	-	< 0.2	1
polyol catabolic process (GO:0046174)	15	0	0.03	-	< 0.2	1
positive regulation of innate immune response (GO:0045089)	4	0	0.01	-	< 0.2	1
polyol biosynthetic process (GO:0046173)	8	0	0.02	-	< 0.2	1
regulation of innate immune response (GO:0045088)	14	0	0.03	-	< 0.2	1
innate immune response (GO:0045087)	7	0	0.01	-	< 0.2	1
nitrogen cycle metabolic process (GO:0071941)	8	0	0.02	-	< 0.2	1
endosomal transport (GO:0016197)	62	0	0.12	-	< 0.2	1
nucleotide transmembrane transport (GO:1901679)	15	0	0.03	-	< 0.2	1
RNA methylation (GO:0001510)	88	0	0.17	-	< 0.2	1
vesicle-mediated transport (GO:0016192)	411	0	0.79	-	< 0.2	1
imidazole-containing compound metabolic process (GO:0052803)	14	0	0.03	-	< 0.2	1
iron coordination entity transport (GO:1901678)	6	0	0.01	-	< 0.2	1
cellular response to stimulus (GO:0051716)	2549	0	4.92	-	< 0.2	1
mitophagy (GO:0000422)	16	0	0.03	-	< 0.2	1
positive regulation of superoxide dismutase activity (GO:1901671)	2	0	0	-	< 0.2	1
peptidyl-glutamine methylation (GO:0018364)	10	0	0.02	-	< 0.2	1
glycerol-3-phosphate catabolic process (GO:0046168)	6	0	0.01	-	< 0.2	1
glycerol-3-phosphate biosynthetic process (GO:0046167)	1	0	0	-	< 0.2	1
glyceraldehyde-3-phosphate biosynthetic process (GO:0046166)	6	0	0.01	-	< 0.2	1
defense response to other organism (GO:0098542)	55	0	0.11	-	< 0.2	1
alcohol biosynthetic process (GO:0046165)	24	0	0.05	-	< 0.2	1
alcohol catabolic process (GO:0046164)	15	0	0.03	-	< 0.2	1
thiamine transmembrane transport (GO:0071934)	2	0	0	-	< 0.2	1
action potential (GO:0001508)	1	0	0	-	< 0.2	1
heme a metabolic process (GO:0046160)	2	0	0	-	< 0.2	1
phenylpropanoid biosynthetic process (GO:0009699)	12	0	0.02	-	< 0.2	1
regulation of superoxide dismutase activity (GO:1901668)	2	0	0	-	< 0.2	1
phenylpropanoid metabolic process (GO:0009698)	63	0	0.12	-	< 0.2	1
regulation of histone H3-K36 methylation (GO:0000414)	2	0	0	-	< 0.2	1
snRNA processing (GO:0016180)	12	0	0.02	-	< 0.2	1
response to other organism (GO:0051707)	55	0	0.11	-	< 0.2	1
negative regulation of cell cycle G2/M phase transition (GO:1902750)	9	0	0.02	-	< 0.2	1
protein peptidyl-prolyl isomerization (GO:0000413)	86	0	0.17	-	< 0.2	1
jasmonic acid biosynthetic process (GO:0009695)	2	0	0	-	< 0.2	1
jasmonic acid metabolic process (GO:0009694)	4	0	0.01	-	< 0.2	1
multi-organism process (GO:0051704)	251	0	0.48	-	< 0.2	1
quinone biosynthetic process (GO:1901663)	24	0	0.05	-	< 0.2	1
ethylene biosynthetic process (GO:0009693)	6	0	0.01	-	< 0.2	1
ethylene metabolic process (GO:0009692)	6	0	0.01	-	< 0.2	1
quinone metabolic process (GO:1901661)	24	0	0.05	-	< 0.2	1
cytokinin biosynthetic process (GO:0009691)	17	0	0.03	-	< 0.2	1
cytokinin metabolic process (GO:0009690)	35	0	0.07	-	< 0.2	1
tryptophan catabolic process to kynurenine (GO:0019441)	5	0	0.01	-	< 0.2	1
siroheme metabolic process (GO:0046156)	1	0	0	-	< 0.2	1
divalent metal ion transport (GO:0070838)	103	0	0.2	-	< 0.2	1
regulation of cohesin loading (GO:0071922)	2	0	0	-	< 0.2	1
regulation of cell cycle G2/M phase transition (GO:1902749)	13	0	0.03	-	< 0.2	1
magnesium ion transmembrane transport (GO:1903830)	32	0	0.06	-	< 0.2	1
glycosyl compound biosynthetic process (GO:1901659)	55	0	0.11	-	< 0.2	1
glycosyl compound catabolic process (GO:1901658)	21	0	0.04	-	< 0.2	1
abscisic acid biosynthetic process (GO:0009688)	1	0	0	-	< 0.2	1
glycosyl compound metabolic process (GO:1901657)	193	0	0.37	-	< 0.2	1
abscisic acid metabolic process (GO:0009687)	4	0	0.01	-	< 0.2	1
gibberellin biosynthetic process (GO:0009686)	11	0	0.02	-	< 0.2	1
gibberellin metabolic process (GO:0009685)	18	0	0.03	-	< 0.2	1
aromatic compound catabolic process (GO:0019439)	228	0	0.44	-	< 0.2	1
induced systemic resistance (GO:0009682)	4	0	0.01	-	< 0.2	1
aromatic compound biosynthetic process (GO:0019438)	1846	0	3.56	-	< 0.2	1
lipid localization (GO:0010876)	106	0	0.2	-	< 0.2	1
regulation of Notch signaling pathway (GO:0008593)	2	0	0	-	< 0.2	1
triglyceride catabolic process (GO:0019433)	2	0	0	-	< 0.2	1
triglyceride biosynthetic process (GO:0019432)	16	0	0.03	-	< 0.2	1
removal of superoxide radicals (GO:0019430)	16	0	0.03	-	< 0.2	1
pigment catabolic process (GO:0046149)	11	0	0.02	-	< 0.2	1
protein geranylgeranylation (GO:0018344)	4	0	0.01	-	< 0.2	1
pigment biosynthetic process (GO:0046148)	66	0	0.13	-	< 0.2	1
protein farnesylation (GO:0018343)	1	0	0	-	< 0.2	1
urea transmembrane transport (GO:0071918)	1	0	0	-	< 0.2	1
protein prenylation (GO:0018342)	6	0	0.01	-	< 0.2	1
tetrahydrobiopterin metabolic process (GO:0046146)	4	0	0.01	-	< 0.2	1
negative regulation of cellular protein localization (GO:1903828)	4	0	0.01	-	< 0.2	1
regulation of cellular protein localization (GO:1903827)	8	0	0.02	-	< 0.2	1
arginine transmembrane transport (GO:1903826)	2	0	0	-	< 0.2	1
organic acid transmembrane transport (GO:1903825)	172	0	0.33	-	< 0.2	1
supramolecular fiber organization (GO:0097435)	99	0	0.19	-	< 0.2	1
heterochromatin organization (GO:0070828)	10	0	0.02	-	< 0.2	1
transcytosis (GO:0045056)	1	0	0	-	< 0.2	1
chromatin maintenance (GO:0070827)	3	0	0.01	-	< 0.2	1
nucleoside transmembrane transport (GO:1901642)	10	0	0.02	-	< 0.2	1
seed development (GO:0048316)	26	0	0.05	-	< 0.2	1
acetyl-CoA biosynthetic process from acetate (GO:0019427)	1	0	0	-	< 0.2	1
pre-replicative complex assembly (GO:0036388)	3	0	0.01	-	< 0.2	1
intracellular distribution of mitochondria (GO:0048312)	1	0	0	-	< 0.2	1
mitochondrion distribution (GO:0048311)	1	0	0	-	< 0.2	1
developmental maturation (GO:0021700)	4	0	0.01	-	< 0.2	1
pyrimidine nucleoside catabolic process (GO:0046135)	2	0	0	-	< 0.2	1
protein maturation by iron-sulfur cluster transfer (GO:0097428)	9	0	0.02	-	< 0.2	1
pyrimidine nucleoside biosynthetic process (GO:0046134)	33	0	0.06	-	< 0.2	1
pyrimidine ribonucleoside catabolic process (GO:0046133)	2	0	0	-	< 0.2	1
protein insertion into ER membrane (GO:0045048)	5	0	0.01	-	< 0.2	1
pyrimidine ribonucleoside biosynthetic process (GO:0046132)	33	0	0.06	-	< 0.2	1
protein targeting to ER (GO:0045047)	35	0	0.07	-	< 0.2	1
pyrimidine ribonucleoside metabolic process (GO:0046131)	35	0	0.07	-	< 0.2	1
positive regulation of protein serine/threonine kinase activity (GO:0071902)	17	0	0.03	-	< 0.2	1
negative regulation of protein serine/threonine kinase activity (GO:0071901)	8	0	0.02	-	< 0.2	1
phosphorylation of RNA polymerase II C-terminal domain (GO:0070816)	5	0	0.01	-	< 0.2	1
regulation of protein serine/threonine kinase activity (GO:0071900)	37	0	0.07	-	< 0.2	1
hydrogen sulfide biosynthetic process (GO:0070814)	3	0	0.01	-	< 0.2	1
hydrogen sulfide metabolic process (GO:0070813)	3	0	0.01	-	< 0.2	1
protein import into mitochondrial intermembrane space (GO:0045041)	5	0	0.01	-	< 0.2	1
protein import into mitochondrial outer membrane (GO:0045040)	8	0	0.02	-	< 0.2	1
plastid membrane organization (GO:0009668)	11	0	0.02	-	< 0.2	1
plant-type cell wall organization (GO:0009664)	99	0	0.19	-	< 0.2	1
sulfate reduction (GO:0019419)	5	0	0.01	-	< 0.2	1
regulation of purine nucleotide metabolic process (GO:1900542)	2	0	0	-	< 0.2	1
polynucleotide 5' dephosphorylation (GO:0098507)	1	0	0	-	< 0.2	1
purine ribonucleoside biosynthetic process (GO:0046129)	22	0	0.04	-	< 0.2	1
polynucleotide 3' dephosphorylation (GO:0098506)	1	0	0	-	< 0.2	1
purine ribonucleoside metabolic process (GO:0046128)	36	0	0.07	-	< 0.2	1
tRNA metabolic process (GO:0006399)	215	0	0.41	-	< 0.2	1
DNA 3' dephosphorylation involved in DNA repair (GO:0098504)	1	0	0	-	< 0.2	1
DNA 3' dephosphorylation (GO:0098503)	1	0	0	-	< 0.2	1
mRNA processing (GO:0006397)	234	0	0.45	-	< 0.2	1
pyrimidine deoxyribonucleoside metabolic process (GO:0046125)	4	0	0.01	-	< 0.2	1
DNA dephosphorylation (GO:0098502)	1	0	0	-	< 0.2	1
RNA processing (GO:0006396)	759	0	1.46	-	< 0.2	1
polynucleotide dephosphorylation (GO:0098501)	2	0	0	-	< 0.2	1
protein import into mitochondrial inner membrane (GO:0045039)	2	0	0	-	< 0.2	1
protein import into chloroplast thylakoid membrane (GO:0045038)	2	0	0	-	< 0.2	1
protein import into chloroplast stroma (GO:0045037)	1	0	0	-	< 0.2	1
protein targeting to chloroplast (GO:0045036)	5	0	0.01	-	< 0.2	1
transcription from mitochondrial promoter (GO:0006390)	19	0	0.04	-	< 0.2	1
S-glycoside catabolic process (GO:0016145)	3	0	0.01	-	< 0.2	1
S-glycoside metabolic process (GO:0016143)	27	0	0.05	-	< 0.2	1
reactive nitrogen species metabolic process (GO:2001057)	4	0	0.01	-	< 0.2	1
chloroplast organization (GO:0009658)	111	0	0.21	-	< 0.2	1
plastid organization (GO:0009657)	131	0	0.25	-	< 0.2	1
anatomical structure morphogenesis (GO:0009653)	63	0	0.12	-	< 0.2	1
response to salt stress (GO:0009651)	31	0	0.06	-	< 0.2	1
alditol catabolic process (GO:0019405)	6	0	0.01	-	< 0.2	1
alditol biosynthetic process (GO:0019401)	1	0	0	-	< 0.2	1
alditol metabolic process (GO:0019400)	12	0	0.02	-	< 0.2	1
molybdenum incorporation into molybdenum-molybdopterin complex (GO:0018315)	1	0	0	-	< 0.2	1
tRNA splicing, via endonucleolytic cleavage and ligation (GO:0006388)	7	0	0.01	-	< 0.2	1
queuosine metabolic process (GO:0046116)	6	0	0.01	-	< 0.2	1
nucleobase catabolic process (GO:0046113)	6	0	0.01	-	< 0.2	1
transcription initiation from RNA polymerase III promoter (GO:0006384)	9	0	0.02	-	< 0.2	1
nucleobase biosynthetic process (GO:0046112)	22	0	0.04	-	< 0.2	1
transcription from RNA polymerase III promoter (GO:0006383)	36	0	0.07	-	< 0.2	1
xanthine metabolic process (GO:0046110)	5	0	0.01	-	< 0.2	1
brassinosteroid biosynthetic process (GO:0016132)	87	0	0.17	-	< 0.2	1
photoperiodism (GO:0009648)	3	0	0.01	-	< 0.2	1
brassinosteroid metabolic process (GO:0016131)	89	0	0.17	-	< 0.2	1
organic hydroxy compound biosynthetic process (GO:1901617)	168	0	0.32	-	< 0.2	1
organic hydroxy compound catabolic process (GO:1901616)	15	0	0.03	-	< 0.2	1
response to absence of light (GO:0009646)	3	0	0.01	-	< 0.2	1
organic hydroxy compound metabolic process (GO:1901615)	244	0	0.47	-	< 0.2	1
response to high light intensity (GO:0009644)	6	0	0.01	-	< 0.2	1
response to light intensity (GO:0009642)	9	0	0.02	-	< 0.2	1
photomorphogenesis (GO:0009640)	11	0	0.02	-	< 0.2	1
telomere maintenance via telomere lengthening (GO:0010833)	9	0	0.02	-	< 0.2	1
enzyme active site formation (GO:0018307)	1	0	0	-	< 0.2	1
protein O-linked mannosylation (GO:0035269)	2	0	0	-	< 0.2	1
protein mannosylation (GO:0035268)	2	0	0	-	< 0.2	1
mRNA cleavage (GO:0006379)	21	0	0.04	-	< 0.2	1
uracil biosynthetic process (GO:0046107)	1	0	0	-	< 0.2	1
mRNA polyadenylation (GO:0006378)	23	0	0.04	-	< 0.2	1
mRNA splice site selection (GO:0006376)	12	0	0.02	-	< 0.2	1
thymidine metabolic process (GO:0046104)	4	0	0.01	-	< 0.2	1
phytosteroid biosynthetic process (GO:0016129)	96	0	0.19	-	< 0.2	1
glycerolipid biosynthetic process (GO:0045017)	71	0	0.14	-	< 0.2	1
phytosteroid metabolic process (GO:0016128)	98	0	0.19	-	< 0.2	1
7-methylguanosine mRNA capping (GO:0006370)	5	0	0.01	-	< 0.2	1
sterol biosynthetic process (GO:0016126)	53	0	0.1	-	< 0.2	1
sterol metabolic process (GO:0016125)	145	0	0.28	-	< 0.2	1
response to red or far red light (GO:0009639)	46	0	0.09	-	< 0.2	1
actin nucleation (GO:0045010)	13	0	0.03	-	< 0.2	1
phototropism (GO:0009638)	2	0	0	-	< 0.2	1
alpha-amino acid biosynthetic process (GO:1901607)	164	0	0.32	-	< 0.2	1
response to blue light (GO:0009637)	5	0	0.01	-	< 0.2	1
alpha-amino acid catabolic process (GO:1901606)	28	0	0.05	-	< 0.2	1
response to toxic substance (GO:0009636)	265	0	0.51	-	< 0.2	1
alpha-amino acid metabolic process (GO:1901605)	244	0	0.47	-	< 0.2	1
response to herbicide (GO:0009635)	1	0	0	-	< 0.2	1
protein transport (GO:0015031)	584	0	1.13	-	< 0.2	1
strigolactone biosynthetic process (GO:1901601)	4	0	0.01	-	< 0.2	1
cold acclimation (GO:0009631)	5	0	0.01	-	< 0.2	1
strigolactone metabolic process (GO:1901600)	4	0	0.01	-	< 0.2	1
gravitropism (GO:0009630)	4	0	0.01	-	< 0.2	1
regulation of mitochondrion organization (GO:0010821)	2	0	0	-	< 0.2	1
termination of RNA polymerase II transcription (GO:0006369)	7	0	0.01	-	< 0.2	1
transcription elongation from RNA polymerase II promoter (GO:0006368)	37	0	0.07	-	< 0.2	1
transcription initiation from RNA polymerase II promoter (GO:0006367)	39	0	0.08	-	< 0.2	1
transcription from RNA polymerase II promoter (GO:0006366)	201	0	0.39	-	< 0.2	1
rRNA processing (GO:0006364)	237	0	0.46	-	< 0.2	1
carotene metabolic process (GO:0016119)	2	0	0	-	< 0.2	1
transcription initiation from RNA polymerase I promoter (GO:0006361)	3	0	0.01	-	< 0.2	1
carotenoid biosynthetic process (GO:0016117)	11	0	0.02	-	< 0.2	1
DNA-dependent DNA replication maintenance of fidelity (GO:0045005)	8	0	0.02	-	< 0.2	1
transcription from RNA polymerase I promoter (GO:0006360)	19	0	0.04	-	< 0.2	1
carotenoid metabolic process (GO:0016116)	11	0	0.02	-	< 0.2	1
DNA replication proofreading (GO:0045004)	2	0	0	-	< 0.2	1
terpenoid catabolic process (GO:0016115)	7	0	0.01	-	< 0.2	1
double-strand break repair via synthesis-dependent strand annealing (GO:0045003)	10	0	0.02	-	< 0.2	1
terpenoid biosynthetic process (GO:0016114)	45	0	0.09	-	< 0.2	1
response to gravity (GO:0009629)	8	0	0.02	-	< 0.2	1
response to abiotic stimulus (GO:0009628)	249	0	0.48	-	< 0.2	1
plant-type hypersensitive response (GO:0009626)	3	0	0.01	-	< 0.2	1
positive regulation of response to DNA damage stimulus (GO:2001022)	3	0	0.01	-	< 0.2	1
regulation of response to DNA damage stimulus (GO:2001020)	10	0	0.02	-	< 0.2	1
response to fungus (GO:0009620)	18	0	0.03	-	< 0.2	1
respiratory chain complex IV assembly (GO:0008535)	12	0	0.02	-	< 0.2	1
regulation of hormone levels (GO:0010817)	181	0	0.35	-	< 0.2	1
regulation of transcription from RNA polymerase III promoter (GO:0006359)	10	0	0.02	-	< 0.2	1
peptidyl-arginine omega-N-methylation (GO:0035247)	3	0	0.01	-	< 0.2	1
peptidyl-arginine N-methylation (GO:0035246)	3	0	0.01	-	< 0.2	1
regulation of transcription from RNA polymerase II promoter (GO:0006357)	704	0	1.36	-	< 0.2	1
regulation of transcription from RNA polymerase I promoter (GO:0006356)	3	0	0.01	-	< 0.2	1
DNA-templated transcription, elongation (GO:0006354)	40	0	0.08	-	< 0.2	1
DNA-templated transcription, termination (GO:0006353)	12	0	0.02	-	< 0.2	1
tetraterpenoid biosynthetic process (GO:0016109)	11	0	0.02	-	< 0.2	1
DNA-templated transcription, initiation (GO:0006352)	72	0	0.14	-	< 0.2	1
tetraterpenoid metabolic process (GO:0016108)	11	0	0.02	-	< 0.2	1
transcription, DNA-templated (GO:0006351)	1387	0	2.68	-	< 0.2	1
sesquiterpenoid biosynthetic process (GO:0016106)	5	0	0.01	-	< 0.2	1
diterpenoid catabolic process (GO:0016103)	7	0	0.01	-	< 0.2	1
diterpenoid biosynthetic process (GO:0016102)	11	0	0.02	-	< 0.2	1
diterpenoid metabolic process (GO:0016101)	34	0	0.07	-	< 0.2	1
response to bacterium (GO:0009617)	21	0	0.04	-	< 0.2	1
heparan sulfate proteoglycan biosynthetic process, enzymatic modification (GO:0015015)	1	0	0	-	< 0.2	1
heparan sulfate proteoglycan biosynthetic process (GO:0015012)	5	0	0.01	-	< 0.2	1
response to mechanical stimulus (GO:0009612)	9	0	0.02	-	< 0.2	1
response to wounding (GO:0009611)	40	0	0.08	-	< 0.2	1
chromatin silencing at telomere (GO:0006348)	1	0	0	-	< 0.2	1
ionotropic glutamate receptor signaling pathway (GO:0035235)	59	0	0.11	-	< 0.2	1
methylation-dependent chromatin silencing (GO:0006346)	2	0	0	-	< 0.2	1
chromatin silencing (GO:0006342)	33	0	0.06	-	< 0.2	1
response to biotic stimulus (GO:0009607)	104	0	0.2	-	< 0.2	1
tropism (GO:0009606)	6	0	0.01	-	< 0.2	1
response to external stimulus (GO:0009605)	144	0	0.28	-	< 0.2	1
chromatin remodeling (GO:0006338)	51	0	0.1	-	< 0.2	1
nucleosome disassembly (GO:0006337)	1	0	0	-	< 0.2	1
DNA replication-independent nucleosome assembly (GO:0006336)	4	0	0.01	-	< 0.2	1
nucleosome assembly (GO:0006334)	44	0	0.08	-	< 0.2	1
chromatin assembly or disassembly (GO:0006333)	61	0	0.12	-	< 0.2	1
microtubule polymerization (GO:0046785)	15	0	0.03	-	< 0.2	1
regulation of binding (GO:0051098)	2	0	0	-	< 0.2	1
negative regulation of mitotic sister chromatid segregation (GO:0033048)	11	0	0.02	-	< 0.2	1
regulation of mitotic sister chromatid segregation (GO:0033047)	20	0	0.04	-	< 0.2	1
negative regulation of sister chromatid segregation (GO:0033046)	11	0	0.02	-	< 0.2	1
positive regulation of developmental process (GO:0051094)	1	0	0	-	< 0.2	1
regulation of sister chromatid segregation (GO:0033045)	22	0	0.04	-	< 0.2	1
negative regulation of developmental process (GO:0051093)	21	0	0.04	-	< 0.2	1
regulation of chromosome organization (GO:0033044)	44	0	0.08	-	< 0.2	1
regulation of organelle organization (GO:0033043)	124	0	0.24	-	< 0.2	1
regulation of sequence-specific DNA binding transcription factor activity (GO:0051090)	2	0	0	-	< 0.2	1
chromatin organization (GO:0006325)	278	0	0.54	-	< 0.2	1
protein autophosphorylation (GO:0046777)	52	0	0.1	-	< 0.2	1
DNA packaging (GO:0006323)	61	0	0.12	-	< 0.2	1
chaperone mediated protein folding requiring cofactor (GO:0051085)	8	0	0.02	-	< 0.2	1
macromolecule localization (GO:0033036)	757	0	1.46	-	< 0.2	1
'de novo' posttranslational protein folding (GO:0051084)	8	0	0.02	-	< 0.2	1
plant organ formation (GO:1905393)	10	0	0.02	-	< 0.2	1
plant organ morphogenesis (GO:1905392)	16	0	0.03	-	< 0.2	1
mitotic recombination (GO:0006312)	15	0	0.03	-	< 0.2	1
DNA recombination (GO:0006310)	88	0	0.17	-	< 0.2	1
galactomannan biosynthetic process (GO:0051070)	2	0	0	-	< 0.2	1
inorganic anion transport (GO:0015698)	94	0	0.18	-	< 0.2	1
quaternary ammonium group transport (GO:0015697)	4	0	0.01	-	< 0.2	1
ammonium transport (GO:0015696)	34	0	0.07	-	< 0.2	1
flavin adenine dinucleotide biosynthetic process (GO:0072388)	1	0	0	-	< 0.2	1
organic cation transport (GO:0015695)	16	0	0.03	-	< 0.2	1
flavin adenine dinucleotide metabolic process (GO:0072387)	1	0	0	-	< 0.2	1
magnesium ion transport (GO:0015693)	33	0	0.06	-	< 0.2	1
DNA catabolic process (GO:0006308)	7	0	0.01	-	< 0.2	1
DNA dealkylation involved in DNA repair (GO:0006307)	2	0	0	-	< 0.2	1
DNA methylation (GO:0006306)	6	0	0.01	-	< 0.2	1
DNA alkylation (GO:0006305)	6	0	0.01	-	< 0.2	1
DNA modification (GO:0006304)	12	0	0.02	-	< 0.2	1
double-strand break repair via nonhomologous end joining (GO:0006303)	17	0	0.03	-	< 0.2	1
double-strand break repair (GO:0006302)	80	0	0.15	-	< 0.2	1
postreplication repair (GO:0006301)	10	0	0.02	-	< 0.2	1
galactomannan metabolic process (GO:0051069)	2	0	0	-	< 0.2	1
tetrapyrrole catabolic process (GO:0033015)	13	0	0.03	-	< 0.2	1
tetrapyrrole biosynthetic process (GO:0033014)	44	0	0.08	-	< 0.2	1
tetrapyrrole metabolic process (GO:0033013)	59	0	0.11	-	< 0.2	1
molybdate ion transport (GO:0015689)	7	0	0.01	-	< 0.2	1
iron chelate transport (GO:0015688)	5	0	0.01	-	< 0.2	1
regulation of mRNA stability (GO:0043488)	12	0	0.02	-	< 0.2	1
regulation of RNA stability (GO:0043487)	16	0	0.03	-	< 0.2	1
[2Fe-2S] cluster assembly (GO:0044571)	2	0	0	-	< 0.2	1
histone exchange (GO:0043486)	2	0	0	-	< 0.2	1
regulation of RNA splicing (GO:0043484)	7	0	0.01	-	< 0.2	1
cellular modified amino acid biosynthetic process (GO:0042398)	29	0	0.06	-	< 0.2	1
meiotic attachment of telomere to nuclear envelope (GO:0070197)	1	0	0	-	< 0.2	1
cellular response to iron ion (GO:0071281)	20	0	0.04	-	< 0.2	1
regulation of membrane potential (GO:0042391)	43	0	0.08	-	< 0.2	1
chromosome organization involved in meiotic cell cycle (GO:0070192)	13	0	0.03	-	< 0.2	1
regulation of small GTPase mediated signal transduction (GO:0051056)	8	0	0.02	-	< 0.2	1
negative regulation of lipid biosynthetic process (GO:0051055)	6	0	0.01	-	< 0.2	1
positive regulation of DNA metabolic process (GO:0051054)	5	0	0.01	-	< 0.2	1
negative regulation of DNA metabolic process (GO:0051053)	5	0	0.01	-	< 0.2	1
regulation of DNA metabolic process (GO:0051052)	27	0	0.05	-	< 0.2	1
monovalent inorganic cation transport (GO:0015672)	359	0	0.69	-	< 0.2	1
oxygen transport (GO:0015671)	1	0	0	-	< 0.2	1
regulation of cellular carbohydrate catabolic process (GO:0043471)	3	0	0.01	-	< 0.2	1
regulation of carbohydrate catabolic process (GO:0043470)	3	0	0.01	-	< 0.2	1
kynurenine metabolic process (GO:0070189)	5	0	0.01	-	< 0.2	1
regulation of metaphase/anaphase transition of cell cycle (GO:1902099)	20	0	0.04	-	< 0.2	1
regulation of transport (GO:0051049)	79	0	0.15	-	< 0.2	1
regulation of secretion (GO:0051046)	4	0	0.01	-	< 0.2	1
gas transport (GO:0015669)	1	0	0	-	< 0.2	1
regulation of generation of precursor metabolites and energy (GO:0043467)	11	0	0.02	-	< 0.2	1
secondary metabolite biosynthetic process (GO:0044550)	233	0	0.45	-	< 0.2	1
L-methionine salvage (GO:0071267)	5	0	0.01	-	< 0.2	1
tricarboxylic acid biosynthetic process (GO:0072351)	5	0	0.01	-	< 0.2	1
regulation of ATPase activity (GO:0043462)	8	0	0.02	-	< 0.2	1
'de novo' L-methionine biosynthetic process (GO:0071266)	9	0	0.02	-	< 0.2	1
tricarboxylic acid metabolic process (GO:0072350)	57	0	0.11	-	< 0.2	1
proton-transporting ATP synthase complex assembly (GO:0043461)	3	0	0.01	-	< 0.2	1
L-methionine biosynthetic process (GO:0071265)	14	0	0.03	-	< 0.2	1
phylloquinone metabolic process (GO:0042374)	4	0	0.01	-	< 0.2	1
fatty alcohol metabolic process (GO:1903173)	16	0	0.03	-	< 0.2	1
vitamin K metabolic process (GO:0042373)	2	0	0	-	< 0.2	1
phylloquinone biosynthetic process (GO:0042372)	4	0	0.01	-	< 0.2	1
cellular response to mechanical stimulus (GO:0071260)	2	0	0	-	< 0.2	1
vitamin K biosynthetic process (GO:0042371)	2	0	0	-	< 0.2	1
nuclear pore organization (GO:0006999)	12	0	0.02	-	< 0.2	1
nuclear envelope organization (GO:0006998)	14	0	0.03	-	< 0.2	1
nucleus organization (GO:0006997)	27	0	0.05	-	< 0.2	1
organelle organization (GO:0006996)	1266	0	2.44	-	< 0.2	1
cellular response to nitrogen starvation (GO:0006995)	4	0	0.01	-	< 0.2	1
response to sterol depletion (GO:0006991)	2	0	0	-	< 0.2	1
tRNA transport (GO:0051031)	3	0	0.01	-	< 0.2	1
sulfur compound transport (GO:0072348)	38	0	0.07	-	< 0.2	1
developmental process involved in reproduction (GO:0003006)	68	0	0.13	-	< 0.2	1
regulation of pentose-phosphate shunt (GO:0043456)	3	0	0.01	-	< 0.2	1
regionalization (GO:0003002)	13	0	0.03	-	< 0.2	1
regulation of secondary metabolic process (GO:0043455)	3	0	0.01	-	< 0.2	1
alkene biosynthetic process (GO:0043450)	6	0	0.01	-	< 0.2	1
water-soluble vitamin biosynthetic process (GO:0042364)	41	0	0.08	-	< 0.2	1
fat-soluble vitamin biosynthetic process (GO:0042362)	5	0	0.01	-	< 0.2	1
vitamin E metabolic process (GO:0042360)	3	0	0.01	-	< 0.2	1
acid secretion (GO:0046717)	5	0	0.01	-	< 0.2	1
response to unfolded protein (GO:0006986)	18	0	0.03	-	< 0.2	1
rRNA transport (GO:0051029)	4	0	0.01	-	< 0.2	1
mRNA transport (GO:0051028)	31	0	0.06	-	< 0.2	1
ER-nucleus signaling pathway (GO:0006984)	2	0	0	-	< 0.2	1
GDP metabolic process (GO:0046710)	4	0	0.01	-	< 0.2	1
cellular alkene metabolic process (GO:0043449)	6	0	0.01	-	< 0.2	1
modified amino acid transport (GO:0072337)	3	0	0.01	-	< 0.2	1
cellular polysaccharide biosynthetic process (GO:0033692)	130	0	0.25	-	< 0.2	1
UDP-galactose transmembrane transport (GO:0072334)	2	0	0	-	< 0.2	1
cellular response to metal ion (GO:0071248)	20	0	0.04	-	< 0.2	1
monocarboxylic acid biosynthetic process (GO:0072330)	173	0	0.33	-	< 0.2	1
thiamine diphosphate metabolic process (GO:0042357)	2	0	0	-	< 0.2	1
cellular response to inorganic substance (GO:0071241)	20	0	0.04	-	< 0.2	1
GDP-L-fucose salvage (GO:0042352)	2	0	0	-	< 0.2	1
ether metabolic process (GO:0018904)	37	0	0.07	-	< 0.2	1
response to oxidative stress (GO:0006979)	218	0	0.42	-	< 0.2	1
GDP-L-fucose biosynthetic process (GO:0042350)	2	0	0	-	< 0.2	1
cellular response to DNA damage stimulus (GO:0006974)	284	0	0.55	-	< 0.2	1
actin filament bundle assembly (GO:0051017)	14	0	0.03	-	< 0.2	1
barbed-end actin filament capping (GO:0051016)	3	0	0.01	-	< 0.2	1
hyperosmotic response (GO:0006972)	17	0	0.03	-	< 0.2	1
heterocycle catabolic process (GO:0046700)	174	0	0.34	-	< 0.2	1
response to osmotic stress (GO:0006970)	33	0	0.06	-	< 0.2	1
microtubule severing (GO:0051013)	4	0	0.01	-	< 0.2	1
monocarboxylic acid catabolic process (GO:0072329)	19	0	0.04	-	< 0.2	1
nucleotide-excision repair, DNA incision (GO:0033683)	4	0	0.01	-	< 0.2	1
mucilage biosynthetic process (GO:0010192)	2	0	0	-	< 0.2	1
mucilage metabolic process (GO:0010191)	2	0	0	-	< 0.2	1
oxoacid metabolic process (GO:0043436)	873	0	1.68	-	< 0.2	1
chaperone-mediated protein transport (GO:0072321)	2	0	0	-	< 0.2	1
indole glucosinolate metabolic process (GO:0042343)	24	0	0.05	-	< 0.2	1
cellular response to amino acid stimulus (GO:0071230)	2	0	0	-	< 0.2	1
mitochondrial alanyl-tRNA aminoacylation (GO:0070143)	1	0	0	-	< 0.2	1
regulation of ion transmembrane transport (GO:0034765)	23	0	0.04	-	< 0.2	1
vitamin E biosynthetic process (GO:0010189)	3	0	0.01	-	< 0.2	1
regulation of transmembrane transport (GO:0034762)	23	0	0.04	-	< 0.2	1
negative regulation of seed germination (GO:0010187)	17	0	0.03	-	< 0.2	1
positive regulation of kinase activity (GO:0033674)	31	0	0.06	-	< 0.2	1
negative regulation of kinase activity (GO:0033673)	9	0	0.02	-	< 0.2	1
pollen tube guidance (GO:0010183)	1	0	0	-	< 0.2	1
cellular response to acid chemical (GO:0071229)	105	0	0.2	-	< 0.2	1
chromatin disassembly (GO:0031498)	1	0	0	-	< 0.2	1
chromatin assembly (GO:0031497)	54	0	0.1	-	< 0.2	1
regulation of mating type switching (GO:0031494)	2	0	0	-	< 0.2	1
polyamine transmembrane transport (GO:1902047)	4	0	0.01	-	< 0.2	1
taxis (GO:0042330)	1	0	0	-	< 0.2	1
positive regulation of mitochondrial translational initiation (GO:0070134)	1	0	0	-	< 0.2	1
regulation of mitochondrial translational initiation (GO:0070132)	1	0	0	-	< 0.2	1
positive regulation of mitochondrial translation (GO:0070131)	1	0	0	-	< 0.2	1
immune response (GO:0006955)	9	0	0.02	-	< 0.2	1
defense response (GO:0006952)	493	0	0.95	-	< 0.2	1
iron ion transmembrane transport (GO:0034755)	20	0	0.04	-	< 0.2	1
response to stress (GO:0006950)	1327	0	2.56	-	< 0.2	1
cellular hormone metabolic process (GO:0034754)	35	0	0.07	-	< 0.2	1
urea catabolic process (GO:0043419)	1	0	0	-	< 0.2	1
macromolecule methylation (GO:0043414)	164	0	0.32	-	< 0.2	1
cellular response to misfolded protein (GO:0071218)	17	0	0.03	-	< 0.2	1
macromolecule glycosylation (GO:0043413)	106	0	0.2	-	< 0.2	1
macromolecule modification (GO:0043412)	4406	0	8.5	-	< 0.2	0.187
positive regulation of phosphorylation (GO:0042327)	33	0	0.06	-	< 0.2	1
cellular response to abscisic acid stimulus (GO:0071215)	48	0	0.09	-	< 0.2	1
negative regulation of phosphorylation (GO:0042326)	9	0	0.02	-	< 0.2	1
cellular response to abiotic stimulus (GO:0071214)	42	0	0.08	-	< 0.2	1
regulation of phosphorylation (GO:0042325)	61	0	0.12	-	< 0.2	1
regulation of mitochondrial translation (GO:0070129)	1	0	0	-	< 0.2	1
tRNA aminoacylation for mitochondrial protein translation (GO:0070127)	1	0	0	-	< 0.2	1
mitochondrial translational elongation (GO:0070125)	4	0	0.01	-	< 0.2	1
syncytium formation (GO:0006949)	2	0	0	-	< 0.2	1
regulation of NADP metabolic process (GO:1902031)	3	0	0.01	-	< 0.2	1
response to nitrate (GO:0010167)	3	0	0.01	-	< 0.2	1
reproductive system development (GO:0061458)	49	0	0.09	-	< 0.2	1
negative regulation of MAPK cascade (GO:0043409)	1	0	0	-	< 0.2	1
regulation of MAPK cascade (GO:0043408)	1	0	0	-	< 0.2	1
negative regulation of MAP kinase activity (GO:0043407)	1	0	0	-	< 0.2	1
regulation of MAP kinase activity (GO:0043405)	1	0	0	-	< 0.2	1
steroid hormone mediated signaling pathway (GO:0043401)	38	0	0.07	-	< 0.2	1
fructose 1,6-bisphosphate metabolic process (GO:0030388)	8	0	0.02	-	< 0.2	1
reciprocal DNA recombination (GO:0035825)	29	0	0.06	-	< 0.2	1
L-lysine transport (GO:1902022)	2	0	0	-	< 0.2	1
chemotaxis (GO:0006935)	1	0	0	-	< 0.2	1
protein delipidation (GO:0051697)	2	0	0	-	< 0.2	1
actin filament capping (GO:0051693)	3	0	0.01	-	< 0.2	1
regulation of proton transport (GO:0010155)	3	0	0.01	-	< 0.2	1
fruit development (GO:0010154)	26	0	0.05	-	< 0.2	1
regulation of stomatal closure (GO:0090333)	5	0	0.01	-	< 0.2	1
leaf senescence (GO:0010150)	1	0	0	-	< 0.2	1
nuclear envelope reassembly (GO:0031468)	6	0	0.01	-	< 0.2	1
regulation of fatty acid biosynthetic process (GO:0042304)	2	0	0	-	< 0.2	1
movement of cell or subcellular component (GO:0006928)	96	0	0.19	-	< 0.2	1
nucleosome organization (GO:0034728)	54	0	0.1	-	< 0.2	1
mRNA splicing, via spliceosome (GO:0000398)	166	0	0.32	-	< 0.2	1
piecemeal microautophagy of nucleus (GO:0034727)	3	0	0.01	-	< 0.2	1
mRNA 5'-splice site recognition (GO:0000395)	4	0	0.01	-	< 0.2	1
DNA replication-independent nucleosome organization (GO:0034724)	8	0	0.02	-	< 0.2	1
RNA splicing, via endonucleolytic cleavage and ligation (GO:0000394)	7	0	0.01	-	< 0.2	1
spliceosomal conformational changes to generate catalytic conformation (GO:0000393)	6	0	0.01	-	< 0.2	1
regulation of DNA-dependent DNA replication (GO:0090329)	5	0	0.01	-	< 0.2	1
spliceosomal complex disassembly (GO:0000390)	3	0	0.01	-	< 0.2	1
cutin biosynthetic process (GO:0010143)	9	0	0.02	-	< 0.2	1
regulation of superoxide metabolic process (GO:0090322)	2	0	0	-	< 0.2	1
plastid translation (GO:0032544)	10	0	0.02	-	< 0.2	1
mitochondrial translation (GO:0032543)	37	0	0.07	-	< 0.2	1
regulation of cellular localization (GO:0060341)	16	0	0.03	-	< 0.2	1
mRNA pseudouridine synthesis (GO:1990481)	8	0	0.02	-	< 0.2	1
mRNA 3'-splice site recognition (GO:0000389)	4	0	0.01	-	< 0.2	1
autophagy (GO:0006914)	48	0	0.09	-	< 0.2	1
nucleocytoplasmic transport (GO:0006913)	118	0	0.23	-	< 0.2	1
spliceosomal snRNP assembly (GO:0000387)	22	0	0.04	-	< 0.2	1
pyrimidine ribonucleotide salvage (GO:0010138)	4	0	0.01	-	< 0.2	1
regulation of alternative mRNA splicing, via spliceosome (GO:0000381)	7	0	0.01	-	< 0.2	1
localization of cell (GO:0051674)	6	0	0.01	-	< 0.2	1
proline catabolic process to glutamate (GO:0010133)	2	0	0	-	< 0.2	1
regulation of cellular component size (GO:0032535)	33	0	0.06	-	< 0.2	1
regulation of protein deacetylation (GO:0090311)	1	0	0	-	< 0.2	1
DNA biosynthetic process (GO:0071897)	45	0	0.09	-	< 0.2	1
phagocytosis (GO:0006909)	2	0	0	-	< 0.2	1
vesicle fusion (GO:0006906)	70	0	0.14	-	< 0.2	1
tRNA-type intron splice site recognition and cleavage (GO:0000379)	3	0	0.01	-	< 0.2	1
vesicle docking involved in exocytosis (GO:0006904)	33	0	0.06	-	< 0.2	1
vesicle targeting (GO:0006903)	4	0	0.01	-	< 0.2	1
RNA splicing, via transesterification reactions with bulged adenosine as nucleophile (GO:0000377)	169	0	0.33	-	< 0.2	1
vesicle coating (GO:0006901)	2	0	0	-	< 0.2	1
RNA splicing, via transesterification reactions (GO:0000375)	173	0	0.33	-	< 0.2	1
membrane budding (GO:0006900)	12	0	0.02	-	< 0.2	1
localization within membrane (GO:0051668)	2	0	0	-	< 0.2	1
establishment of plastid localization (GO:0051667)	18	0	0.03	-	< 0.2	1
Group II intron splicing (GO:0000373)	4	0	0.01	-	< 0.2	1
mitochondrial respiratory chain complex IV assembly (GO:0033617)	12	0	0.02	-	< 0.2	1
nuclear pore localization (GO:0051664)	2	0	0	-	< 0.2	1
regulation of methylation-dependent chromatin silencing (GO:0090308)	3	0	0.01	-	< 0.2	1
mitochondrial proton-transporting ATP synthase complex assembly (GO:0033615)	2	0	0	-	< 0.2	1
mitotic spindle assembly (GO:0090307)	9	0	0.02	-	< 0.2	1
nucleic acid phosphodiester bond hydrolysis (GO:0090305)	801	0	1.55	-	< 0.2	1
nucleic acid metabolic process (GO:0090304)	3406	0	6.57	-	< 0.2	1
inorganic ion import into cell (GO:0099587)	8	0	0.02	-	< 0.2	1
protein exit from endoplasmic reticulum (GO:0032527)	4	0	0.01	-	< 0.2	1
regulation of stomatal movement (GO:0010119)	10	0	0.02	-	< 0.2	1
establishment of organelle localization (GO:0051656)	47	0	0.09	-	< 0.2	1
response to red light (GO:0010114)	4	0	0.01	-	< 0.2	1
organelle fission (GO:0048285)	141	0	0.27	-	< 0.2	1
maintenance of location in cell (GO:0051651)	32	0	0.06	-	< 0.2	1
negative regulation of systemic acquired resistance (GO:0010113)	2	0	0	-	< 0.2	1
organelle fusion (GO:0048284)	75	0	0.14	-	< 0.2	1
establishment of vesicle localization (GO:0051650)	4	0	0.01	-	< 0.2	1
regulation of systemic acquired resistance (GO:0010112)	10	0	0.02	-	< 0.2	1
fatty acid oxidation (GO:0019395)	14	0	0.03	-	< 0.2	1
negative regulation of phosphoprotein phosphatase activity (GO:0032515)	2	0	0	-	< 0.2	1
vesicle fusion with Golgi apparatus (GO:0048280)	9	0	0.02	-	< 0.2	1
late endosome to vacuole transport via multivesicular body sorting pathway (GO:0032511)	12	0	0.02	-	< 0.2	1
polycistronic mRNA processing (GO:0031426)	1	0	0	-	< 0.2	1
positive regulation of telomerase RNA localization to Cajal body (GO:1904874)	2	0	0	-	< 0.2	1
chloroplast RNA processing (GO:0031425)	16	0	0.03	-	< 0.2	1
sequestering of actin monomers (GO:0042989)	4	0	0.01	-	< 0.2	1
regulation of telomerase RNA localization to Cajal body (GO:1904872)	2	0	0	-	< 0.2	1
regulation of apoptotic process (GO:0042981)	3	0	0.01	-	< 0.2	1
establishment of localization in cell (GO:0051649)	568	0	1.1	-	< 0.2	1
vesicle localization (GO:0051648)	4	0	0.01	-	< 0.2	1
regulation of photosynthesis (GO:0010109)	14	0	0.03	-	< 0.2	1
mitochondrion localization (GO:0051646)	1	0	0	-	< 0.2	1
vesicle docking (GO:0048278)	70	0	0.14	-	< 0.2	1
plastid localization (GO:0051644)	18	0	0.03	-	< 0.2	1
generation of catalytic spliceosome for second transesterification step (GO:0000350)	4	0	0.01	-	< 0.2	1
negative regulation of ethylene-activated signaling pathway (GO:0010105)	6	0	0.01	-	< 0.2	1
galactose catabolic process (GO:0019388)	12	0	0.02	-	< 0.2	1
negative regulation of cellular response to alcohol (GO:1905958)	3	0	0.01	-	< 0.2	1
regulation of ethylene-activated signaling pathway (GO:0010104)	6	0	0.01	-	< 0.2	1
endosome transport via multivesicular body sorting pathway (GO:0032509)	12	0	0.02	-	< 0.2	1
cellular localization (GO:0051641)	665	0	1.28	-	< 0.2	1
regulation of cellular response to alcohol (GO:1905957)	3	0	0.01	-	< 0.2	1
stomatal complex morphogenesis (GO:0010103)	13	0	0.03	-	< 0.2	1
DNA duplex unwinding (GO:0032508)	71	0	0.14	-	< 0.2	1
organelle localization (GO:0051640)	51	0	0.1	-	< 0.2	1
maintenance of protein location in cell (GO:0032507)	15	0	0.03	-	< 0.2	1
cytokinetic process (GO:0032506)	2	0	0	-	< 0.2	1
chemical synaptic transmission, postsynaptic (GO:0099565)	4	0	0.01	-	< 0.2	1
protein-chromophore linkage (GO:0018298)	40	0	0.08	-	< 0.2	1
multicellular organism reproduction (GO:0032504)	2	0	0	-	< 0.2	1
developmental process (GO:0032502)	719	0	1.39	-	< 0.2	1
monosaccharide transmembrane transport (GO:1905950)	69	0	0.13	-	< 0.2	1
multicellular organismal process (GO:0032501)	509	0	0.98	-	< 0.2	1
protein-FAD linkage (GO:0018293)	1	0	0	-	< 0.2	1
prenylcysteine metabolic process (GO:0030329)	3	0	0.01	-	< 0.2	1
prenylcysteine catabolic process (GO:0030328)	3	0	0.01	-	< 0.2	1
prenylated protein catabolic process (GO:0030327)	3	0	0.01	-	< 0.2	1
cellular lipid biosynthetic process (GO:0097384)	9	0	0.02	-	< 0.2	1
generation of catalytic spliceosome for first transesterification step (GO:0000349)	2	0	0	-	< 0.2	1
cellular monovalent inorganic anion homeostasis (GO:0030320)	4	0	0.01	-	< 0.2	1
actin filament network formation (GO:0051639)	4	0	0.01	-	< 0.2	1
positive regulation of RNA biosynthetic process (GO:1902680)	311	0	0.6	-	< 0.2	1
clathrin coat assembly (GO:0048268)	17	0	0.03	-	< 0.2	1
glycolipid catabolic process (GO:0019377)	4	0	0.01	-	< 0.2	1
galactolipid biosynthetic process (GO:0019375)	3	0	0.01	-	< 0.2	1
galactolipid metabolic process (GO:0019374)	3	0	0.01	-	< 0.2	1
oxylipin biosynthetic process (GO:0031408)	19	0	0.04	-	< 0.2	1
oxylipin metabolic process (GO:0031407)	19	0	0.04	-	< 0.2	1
iron incorporation into metallo-sulfur cluster (GO:0018283)	1	0	0	-	< 0.2	1
cytidine metabolic process (GO:0046087)	2	0	0	-	< 0.2	1
N-terminal peptidyl-serine acetylation (GO:0017198)	9	0	0.02	-	< 0.2	1
metal incorporation into metallo-sulfur cluster (GO:0018282)	1	0	0	-	< 0.2	1
adenosine biosynthetic process (GO:0046086)	2	0	0	-	< 0.2	1
adenosine metabolic process (GO:0046085)	2	0	0	-	< 0.2	1
N-terminal peptidyl-methionine acetylation (GO:0017196)	7	0	0.01	-	< 0.2	1
adenine biosynthetic process (GO:0046084)	4	0	0.01	-	< 0.2	1
positive regulation of protein modification process (GO:0031401)	57	0	0.11	-	< 0.2	1
adenine metabolic process (GO:0046083)	4	0	0.01	-	< 0.2	1
negative regulation of protein modification process (GO:0031400)	19	0	0.04	-	< 0.2	1
negative regulation of RNA biosynthetic process (GO:1902679)	89	0	0.17	-	< 0.2	1
dUTP metabolic process (GO:0046080)	5	0	0.01	-	< 0.2	1
protein deneddylation (GO:0000338)	5	0	0.01	-	< 0.2	1
pyridine nucleotide salvage (GO:0019365)	2	0	0	-	< 0.2	1
protein N-linked glycosylation via asparagine (GO:0018279)	20	0	0.04	-	< 0.2	1
pyridine nucleotide biosynthetic process (GO:0019363)	17	0	0.03	-	< 0.2	1
pyridine nucleotide metabolic process (GO:0019362)	132	0	0.25	-	< 0.2	1
mitochondrial iron ion transport (GO:0048250)	3	0	0.01	-	< 0.2	1
mitotic recombination-dependent replication fork processing (GO:1990426)	1	0	0	-	< 0.2	1
dUDP metabolic process (GO:0046077)	1	0	0	-	< 0.2	1
sodium ion import (GO:0097369)	8	0	0.02	-	< 0.2	1
dTTP metabolic process (GO:0046075)	1	0	0	-	< 0.2	1
positive regulation of cell growth (GO:0030307)	2	0	0	-	< 0.2	1
dTMP metabolic process (GO:0046073)	2	0	0	-	< 0.2	1
dTDP metabolic process (GO:0046072)	1	0	0	-	< 0.2	1
peptidyl-diphthamide biosynthetic process from peptidyl-histidine (GO:0017183)	4	0	0.01	-	< 0.2	1
peptidyl-diphthamide metabolic process (GO:0017182)	4	0	0.01	-	< 0.2	1
dGTP metabolic process (GO:0046070)	3	0	0.01	-	< 0.2	1
cellular component organization or biogenesis (GO:0071840)	2298	0	4.43	-	< 0.2	1
polyprenol biosynthetic process (GO:0016094)	6	0	0.01	-	< 0.2	1
polyprenol metabolic process (GO:0016093)	7	0	0.01	-	< 0.2	1
organic substance biosynthetic process (GO:1901576)	3795	0	7.32	-	< 0.2	0.691
organic substance catabolic process (GO:1901575)	1615	0	3.12	-	< 0.2	1
nicotinamide nucleotide biosynthetic process (GO:0019359)	17	0	0.03	-	< 0.2	1
nicotinate nucleotide salvage (GO:0019358)	2	0	0	-	< 0.2	1
fatty acid derivative transport (GO:1901571)	5	0	0.01	-	< 0.2	1
nicotinate nucleotide biosynthetic process (GO:0019357)	2	0	0	-	< 0.2	1
trans-synaptic signaling (GO:0099537)	4	0	0.01	-	< 0.2	1
nicotinamide nucleotide biosynthetic process from aspartate (GO:0019355)	4	0	0.01	-	< 0.2	1
synaptic signaling (GO:0099536)	4	0	0.01	-	< 0.2	1
siroheme biosynthetic process (GO:0019354)	1	0	0	-	< 0.2	1
regulation of mRNA export from nucleus (GO:0010793)	2	0	0	-	< 0.2	1
positive regulation of removal of superoxide radicals (GO:1904833)	2	0	0	-	< 0.2	1
UDP-glucosylation (GO:0097359)	1	0	0	-	< 0.2	1
prenylation (GO:0097354)	6	0	0.01	-	< 0.2	1
secondary alcohol biosynthetic process (GO:1902653)	9	0	0.02	-	< 0.2	1
secondary alcohol metabolic process (GO:1902652)	9	0	0.02	-	< 0.2	1
organonitrogen compound biosynthetic process (GO:1901566)	1342	0	2.59	-	< 0.2	1
detection of stimulus (GO:0051606)	44	0	0.08	-	< 0.2	1
organonitrogen compound catabolic process (GO:1901565)	134	0	0.26	-	< 0.2	1
organonitrogen compound metabolic process (GO:1901564)	1883	0	3.63	-	< 0.2	1
protein maturation (GO:0051604)	70	0	0.14	-	< 0.2	1
proteolysis involved in cellular protein catabolic process (GO:0051603)	792	0	1.53	-	< 0.2	1
dolichol metabolic process (GO:0019348)	1	0	0	-	< 0.2	1
pollen sperm cell differentiation (GO:0048235)	2	0	0	-	< 0.2	1
exocyst localization (GO:0051601)	14	0	0.03	-	< 0.2	1
detection of gravity (GO:0009590)	4	0	0.01	-	< 0.2	1
transsulfuration (GO:0019346)	9	0	0.02	-	< 0.2	1
cysteine biosynthetic process (GO:0019344)	28	0	0.05	-	< 0.2	1
male gamete generation (GO:0048232)	2	0	0	-	< 0.2	1
cysteine biosynthetic process via cystathionine (GO:0019343)	9	0	0.02	-	< 0.2	1
purine nucleobase transmembrane transport (GO:1904823)	2	0	0	-	< 0.2	1
ribonucleoprotein complex subunit organization (GO:0071826)	260	0	0.5	-	< 0.2	1
protein-DNA complex subunit organization (GO:0071824)	92	0	0.18	-	< 0.2	1
UTP metabolic process (GO:0046051)	6	0	0.01	-	< 0.2	1
protein complex subunit organization (GO:0071822)	210	0	0.41	-	< 0.2	1
tRNA catabolic process (GO:0016078)	3	0	0.01	-	< 0.2	1
rRNA catabolic process (GO:0016075)	11	0	0.02	-	< 0.2	1
tertiary alcohol biosynthetic process (GO:1902645)	1	0	0	-	< 0.2	1
snoRNA metabolic process (GO:0016074)	20	0	0.04	-	< 0.2	1
tertiary alcohol metabolic process (GO:1902644)	4	0	0.01	-	< 0.2	1
snRNA metabolic process (GO:0016073)	20	0	0.04	-	< 0.2	1
rRNA metabolic process (GO:0016072)	245	0	0.47	-	< 0.2	1
response to oxygen radical (GO:0000305)	19	0	0.04	-	< 0.2	1
mRNA metabolic process (GO:0016071)	385	0	0.74	-	< 0.2	1
response to singlet oxygen (GO:0000304)	4	0	0.01	-	< 0.2	1
RNA metabolic process (GO:0016070)	2953	0	5.7	-	< 0.2	1
response to superoxide (GO:0000303)	16	0	0.03	-	< 0.2	1
response to reactive oxygen species (GO:0000302)	38	0	0.07	-	< 0.2	1
red, far-red light phototransduction (GO:0009585)	31	0	0.06	-	< 0.2	1
gametophyte development (GO:0048229)	7	0	0.01	-	< 0.2	1
retrograde transport, vesicle recycling within Golgi (GO:0000301)	11	0	0.02	-	< 0.2	1
detection of visible light (GO:0009584)	3	0	0.01	-	< 0.2	1
detection of light stimulus (GO:0009583)	31	0	0.06	-	< 0.2	1
detection of abiotic stimulus (GO:0009582)	44	0	0.08	-	< 0.2	1
detection of external stimulus (GO:0009581)	44	0	0.08	-	< 0.2	1
interstrand cross-link repair (GO:0036297)	13	0	0.03	-	< 0.2	1
UMP metabolic process (GO:0046049)	22	0	0.04	-	< 0.2	1
rRNA acetylation involved in maturation of SSU-rRNA (GO:1904812)	2	0	0	-	< 0.2	1
regulation of exocytosis (GO:0017157)	4	0	0.01	-	< 0.2	1
tail-anchored membrane protein insertion into ER membrane (GO:0071816)	1	0	0	-	< 0.2	1
IMP metabolic process (GO:0046040)	16	0	0.03	-	< 0.2	1
cellular macromolecule localization (GO:0070727)	551	0	1.06	-	< 0.2	1
cell wall assembly (GO:0070726)	15	0	0.03	-	< 0.2	1
Golgi vesicle prefusion complex stabilization (GO:0048213)	3	0	0.01	-	< 0.2	1
pentose catabolic process (GO:0019323)	3	0	0.01	-	< 0.2	1
Golgi vesicle docking (GO:0048211)	1	0	0	-	< 0.2	1
pentose metabolic process (GO:0019321)	26	0	0.05	-	< 0.2	1
hexose catabolic process (GO:0019320)	14	0	0.03	-	< 0.2	1
GTP metabolic process (GO:0046039)	14	0	0.03	-	< 0.2	1
negative regulation of gene silencing (GO:0060969)	5	0	0.01	-	< 0.2	1
GMP metabolic process (GO:0046037)	7	0	0.01	-	< 0.2	1
regulation of gene silencing (GO:0060968)	11	0	0.02	-	< 0.2	1
negative regulation of translation (GO:0017148)	47	0	0.09	-	< 0.2	1
production of miRNAs involved in gene silencing by miRNA (GO:0035196)	4	0	0.01	-	< 0.2	1
CTP metabolic process (GO:0046036)	15	0	0.03	-	< 0.2	1
gene silencing by miRNA (GO:0035195)	4	0	0.01	-	< 0.2	1
protein transmembrane transport (GO:0071806)	95	0	0.18	-	< 0.2	1
posttranscriptional gene silencing by RNA (GO:0035194)	12	0	0.02	-	< 0.2	1
ATP metabolic process (GO:0046034)	166	0	0.32	-	< 0.2	1
potassium ion transmembrane transport (GO:0071805)	97	0	0.19	-	< 0.2	1
AMP metabolic process (GO:0046033)	4	0	0.01	-	< 0.2	1
cellular potassium ion transport (GO:0071804)	97	0	0.19	-	< 0.2	1
ADP metabolic process (GO:0046031)	68	0	0.13	-	< 0.2	1
assembly of large subunit precursor of preribosome (GO:1902626)	9	0	0.02	-	< 0.2	1
Wnt signaling pathway (GO:0016055)	11	0	0.02	-	< 0.2	1
organic acid catabolic process (GO:0016054)	60	0	0.12	-	< 0.2	1
organic acid biosynthetic process (GO:0016053)	404	0	0.78	-	< 0.2	1
carbohydrate catabolic process (GO:0016052)	285	0	0.55	-	< 0.2	1
carbohydrate biosynthetic process (GO:0016051)	246	0	0.47	-	< 0.2	1
vesicle organization (GO:0016050)	87	0	0.17	-	< 0.2	1
regulation of vesicle targeting, to, from or within Golgi (GO:0048209)	8	0	0.02	-	< 0.2	1
COPII vesicle coating (GO:0048208)	2	0	0	-	< 0.2	1
hexose biosynthetic process (GO:0019319)	24	0	0.05	-	< 0.2	1
vesicle targeting, rough ER to cis-Golgi (GO:0048207)	2	0	0	-	< 0.2	1
hexose metabolic process (GO:0019318)	91	0	0.18	-	< 0.2	1
pattern specification process (GO:0007389)	13	0	0.03	-	< 0.2	1
inositol catabolic process (GO:0019310)	3	0	0.01	-	< 0.2	1
mismatch repair (GO:0006298)	19	0	0.04	-	< 0.2	1
nucleotide-excision repair, DNA gap filling (GO:0006297)	4	0	0.01	-	< 0.2	1
nucleotide-excision repair, DNA incision, 5'-to lesion (GO:0006296)	4	0	0.01	-	< 0.2	1
cell growth (GO:0016049)	39	0	0.08	-	< 0.2	1
pyrimidine dimer repair (GO:0006290)	1	0	0	-	< 0.2	1
cellular component organization (GO:0016043)	1986	0	3.83	-	< 0.2	1
thiamine pyrophosphate transport (GO:0030974)	2	0	0	-	< 0.2	1
lipid catabolic process (GO:0016042)	111	0	0.21	-	< 0.2	1
RNA polymerase III type 1 promoter transcriptional preinitiation complex assembly (GO:0000999)	2	0	0	-	< 0.2	1
retrograde protein transport, ER to cytosol (GO:0030970)	4	0	0.01	-	< 0.2	1
pollen development (GO:0009555)	7	0	0.01	-	< 0.2	1
D-ribose catabolic process (GO:0019303)	1	0	0	-	< 0.2	1
RNA (guanine-N7)-methylation (GO:0036265)	13	0	0.03	-	< 0.2	1
peptidyl-arginine methylation (GO:0018216)	4	0	0.01	-	< 0.2	1
nucleotide-excision repair (GO:0006289)	31	0	0.06	-	< 0.2	1
peptidyl-tyrosine modification (GO:0018212)	20	0	0.04	-	< 0.2	1
RNA capping (GO:0036260)	16	0	0.03	-	< 0.2	1
base-excision repair, gap-filling (GO:0006287)	2	0	0	-	< 0.2	1
peptidyl-threonine modification (GO:0018210)	20	0	0.04	-	< 0.2	1
base-excision repair, AP site formation (GO:0006285)	3	0	0.01	-	< 0.2	1
cellular response to alcohol (GO:0097306)	48	0	0.09	-	< 0.2	1
base-excision repair (GO:0006284)	45	0	0.09	-	< 0.2	1
maintenance of mitotic sister chromatid cohesion (GO:0034088)	2	0	0	-	< 0.2	1
response to alcohol (GO:0097305)	77	0	0.15	-	< 0.2	1
regulation of DNA repair (GO:0006282)	10	0	0.02	-	< 0.2	1
maintenance of sister chromatid cohesion (GO:0034086)	2	0	0	-	< 0.2	1
DNA repair (GO:0006281)	275	0	0.53	-	< 0.2	1
phospholipid scrambling (GO:0017121)	1	0	0	-	< 0.2	1
endoplasmic reticulum unfolded protein response (GO:0030968)	10	0	0.02	-	< 0.2	1
cellular response to phosphate starvation (GO:0016036)	7	0	0.01	-	< 0.2	1
carnitine transmembrane transport (GO:1902603)	2	0	0	-	< 0.2	1
viral process (GO:0016032)	1	0	0	-	< 0.2	1
peptidyl-arginine hydroxylation (GO:0030961)	2	0	0	-	< 0.2	1
hydrogen ion transmembrane transport (GO:1902600)	147	0	0.28	-	< 0.2	1
phosphoenolpyruvate transmembrane transport (GO:0089722)	1	0	0	-	< 0.2	1
peptidyl-serine modification (GO:0018209)	124	0	0.24	-	< 0.2	1
peptidyl-proline modification (GO:0018208)	86	0	0.17	-	< 0.2	1
peptidyl-methionine modification (GO:0018206)	7	0	0.01	-	< 0.2	1
peptidyl-lysine modification (GO:0018205)	133	0	0.26	-	< 0.2	1
RNA-dependent DNA biosynthetic process (GO:0006278)	9	0	0.02	-	< 0.2	1
peptidyl-histidine modification (GO:0018202)	12	0	0.02	-	< 0.2	1
peptidyl-glutamic acid modification (GO:0018200)	9	0	0.02	-	< 0.2	1
regulation of DNA replication (GO:0006275)	8	0	0.02	-	< 0.2	1
DNA replication termination (GO:0006274)	2	0	0	-	< 0.2	1
lagging strand elongation (GO:0006273)	12	0	0.02	-	< 0.2	1
leading strand elongation (GO:0006272)	2	0	0	-	< 0.2	1
DNA strand elongation involved in DNA replication (GO:0006271)	17	0	0.03	-	< 0.2	1
DNA replication initiation (GO:0006270)	28	0	0.05	-	< 0.2	1
CDP-diacylglycerol biosynthetic process (GO:0016024)	3	0	0.01	-	< 0.2	1
establishment or maintenance of cytoskeleton polarity (GO:0030952)	2	0	0	-	< 0.2	1
establishment or maintenance of microtubule cytoskeleton polarity (GO:0030951)	2	0	0	-	< 0.2	1
posttranscriptional tethering of RNA polymerase II gene DNA at nuclear periphery (GO:0000973)	5	0	0.01	-	< 0.2	1
transcription-dependent tethering of RNA polymerase II gene DNA at nuclear periphery (GO:0000972)	9	0	0.02	-	< 0.2	1
L-glutamate transmembrane transport (GO:0089711)	2	0	0	-	< 0.2	1
DNA replication, synthesis of RNA primer (GO:0006269)	4	0	0.01	-	< 0.2	1
pre-replicative complex assembly involved in nuclear cell cycle DNA replication (GO:0006267)	3	0	0.01	-	< 0.2	1
DNA ligation (GO:0006266)	9	0	0.02	-	< 0.2	1
DNA topological change (GO:0006265)	15	0	0.03	-	< 0.2	1
protein localization to Golgi apparatus (GO:0034067)	3	0	0.01	-	< 0.2	1
DNA-dependent DNA replication (GO:0006261)	91	0	0.18	-	< 0.2	1
DNA replication (GO:0006260)	136	0	0.26	-	< 0.2	1
stress granule assembly (GO:0034063)	5	0	0.01	-	< 0.2	1
rRNA 5'-end processing (GO:0000967)	3	0	0.01	-	< 0.2	1
RNA 5'-end processing (GO:0000966)	3	0	0.01	-	< 0.2	1
positive regulation of cellular response to oxidative stress (GO:1900409)	2	0	0	-	< 0.2	1
mitochondrial RNA 3'-end processing (GO:0000965)	2	0	0	-	< 0.2	1
regulation of cellular response to oxidative stress (GO:1900407)	2	0	0	-	< 0.2	1
mitochondrial RNA processing (GO:0000963)	5	0	0.01	-	< 0.2	1
regulation of mitotic cell cycle (GO:0007346)	76	0	0.15	-	< 0.2	1
DNA metabolic process (GO:0006259)	439	0	0.85	-	< 0.2	1
auxin transport (GO:0060918)	38	0	0.07	-	< 0.2	1
host programmed cell death induced by symbiont (GO:0034050)	3	0	0.01	-	< 0.2	1
mitochondrial RNA metabolic process (GO:0000959)	47	0	0.09	-	< 0.2	1
nuclear-transcribed mRNA catabolic process (GO:0000956)	93	0	0.18	-	< 0.2	1
chemical homeostasis (GO:0048878)	375	0	0.72	-	< 0.2	1
protein targeting to nuclear inner membrane (GO:0036228)	4	0	0.01	-	< 0.2	1
charged-tRNA amino acid modification (GO:0019988)	1	0	0	-	< 0.2	1
translesion synthesis (GO:0019985)	2	0	0	-	< 0.2	1
cell motility (GO:0048870)	6	0	0.01	-	< 0.2	1
CTP biosynthetic process (GO:0006241)	15	0	0.03	-	< 0.2	1
peptidyl-serine acetylation (GO:0030920)	9	0	0.02	-	< 0.2	1
cellular developmental process (GO:0048869)	314	0	0.61	-	< 0.2	1
pollen tube development (GO:0048868)	5	0	0.01	-	< 0.2	1
protein modification process (GO:0036211)	3681	0	7.1	-	< 0.2	0.879
dTTP biosynthetic process (GO:0006235)	1	0	0	-	< 0.2	1
dTDP biosynthetic process (GO:0006233)	1	0	0	-	< 0.2	1
dTMP biosynthetic process (GO:0006231)	2	0	0	-	< 0.2	1
purine ribonucleoside bisphosphate metabolic process (GO:0034035)	5	0	0.01	-	< 0.2	1
purine nucleoside bisphosphate biosynthetic process (GO:0034033)	9	0	0.02	-	< 0.2	1
purine nucleoside bisphosphate metabolic process (GO:0034032)	20	0	0.04	-	< 0.2	1
ribonucleoside bisphosphate biosynthetic process (GO:0034030)	9	0	0.02	-	< 0.2	1
regulation of cell differentiation (GO:0045595)	2	0	0	-	< 0.2	1
anatomical structure development (GO:0048856)	351	0	0.68	-	< 0.2	1
UTP biosynthetic process (GO:0006228)	6	0	0.01	-	< 0.2	1
dUDP biosynthetic process (GO:0006227)	1	0	0	-	< 0.2	1
uracil salvage (GO:0006223)	1	0	0	-	< 0.2	1
UMP biosynthetic process (GO:0006222)	22	0	0.04	-	< 0.2	1
pyrimidine nucleotide biosynthetic process (GO:0006221)	46	0	0.09	-	< 0.2	1
pyrimidine nucleotide metabolic process (GO:0006220)	51	0	0.1	-	< 0.2	1
sexual reproduction (GO:0019953)	10	0	0.02	-	< 0.2	1
cytidine catabolic process (GO:0006216)	2	0	0	-	< 0.2	1
pyrimidine nucleoside metabolic process (GO:0006213)	39	0	0.08	-	< 0.2	1
cytokinesis by cell plate formation (GO:0000911)	2	0	0	-	< 0.2	1
cytokinesis (GO:0000910)	43	0	0.08	-	< 0.2	1
regulation of shoot system development (GO:0048831)	17	0	0.03	-	< 0.2	1
modification-dependent protein catabolic process (GO:0019941)	660	0	1.27	-	< 0.2	1
'de novo' pyrimidine nucleobase biosynthetic process (GO:0006207)	11	0	0.02	-	< 0.2	1
pyrimidine nucleobase metabolic process (GO:0006206)	29	0	0.06	-	< 0.2	1
dGTP catabolic process (GO:0006203)	3	0	0.01	-	< 0.2	1
folic acid biosynthetic process (GO:0046656)	2	0	0	-	< 0.2	1
folic acid metabolic process (GO:0046655)	2	0	0	-	< 0.2	1
tetrahydrofolate biosynthetic process (GO:0046654)	8	0	0.02	-	< 0.2	1
tetrahydrofolate metabolic process (GO:0046653)	22	0	0.04	-	< 0.2	1
cell morphogenesis involved in differentiation (GO:0000904)	8	0	0.02	-	< 0.2	1
cell morphogenesis (GO:0000902)	26	0	0.05	-	< 0.2	1
root cap development (GO:0048829)	2	0	0	-	< 0.2	1
phyllome development (GO:0048827)	21	0	0.04	-	< 0.2	1
second-messenger-mediated signaling (GO:0019932)	16	0	0.03	-	< 0.2	1
positive regulation of chromatin organization (GO:1905269)	6	0	0.01	-	< 0.2	1
negative regulation of chromatin organization (GO:1905268)	7	0	0.01	-	< 0.2	1
endonucleolytic cleavage involved in tRNA processing (GO:1905267)	3	0	0.01	-	< 0.2	1
mitotic spindle checkpoint (GO:0071174)	11	0	0.02	-	< 0.2	1
spindle assembly checkpoint (GO:0071173)	11	0	0.02	-	< 0.2	1
site-specific DNA replication termination at RTS1 barrier (GO:0071171)	2	0	0	-	< 0.2	1
site-specific DNA replication termination (GO:0071170)	2	0	0	-	< 0.2	1
glycosylation (GO:0070085)	136	0	0.26	-	< 0.2	1
protein initiator methionine removal (GO:0070084)	5	0	0.01	-	< 0.2	1
peptidyl-arginine methylation, to symmetrical-dimethyl arginine (GO:0019918)	3	0	0.01	-	< 0.2	1
lipid storage (GO:0019915)	16	0	0.03	-	< 0.2	1
purine nucleoside metabolic process (GO:0042278)	41	0	0.08	-	< 0.2	1
ribonucleoprotein complex localization (GO:0071166)	55	0	0.11	-	< 0.2	1
error-prone translesion synthesis (GO:0042276)	2	0	0	-	< 0.2	1
histone H4-R3 demethylation (GO:0070079)	1	0	0	-	< 0.2	1
DNA replication preinitiation complex assembly (GO:0071163)	1	0	0	-	< 0.2	1
ribosomal small subunit biogenesis (GO:0042274)	116	0	0.22	-	< 0.2	1
histone H3-R2 demethylation (GO:0070078)	1	0	0	-	< 0.2	1
ribosomal large subunit biogenesis (GO:0042273)	113	0	0.22	-	< 0.2	1
histone arginine demethylation (GO:0070077)	1	0	0	-	< 0.2	1
histone lysine demethylation (GO:0070076)	10	0	0.02	-	< 0.2	1
receptor-mediated endocytosis (GO:0006898)	22	0	0.04	-	< 0.2	1
endocytosis (GO:0006897)	42	0	0.08	-	< 0.2	1
vacuolar proton-transporting V-type ATPase complex assembly (GO:0070072)	6	0	0.01	-	< 0.2	1
Golgi to vacuole transport (GO:0006896)	11	0	0.02	-	< 0.2	1
proton-transporting two-sector ATPase complex assembly (GO:0070071)	9	0	0.02	-	< 0.2	1
Golgi to endosome transport (GO:0006895)	2	0	0	-	< 0.2	1
proton-transporting V-type ATPase complex assembly (GO:0070070)	6	0	0.01	-	< 0.2	1
Golgi to plasma membrane transport (GO:0006893)	11	0	0.02	-	< 0.2	1
negative regulation of organ growth (GO:0046621)	4	0	0.01	-	< 0.2	1
post-Golgi vesicle-mediated transport (GO:0006892)	22	0	0.04	-	< 0.2	1
regulation of organ growth (GO:0046620)	22	0	0.04	-	< 0.2	1
intra-Golgi vesicle-mediated transport (GO:0006891)	47	0	0.09	-	< 0.2	1
retrograde vesicle-mediated transport, Golgi to ER (GO:0006890)	34	0	0.07	-	< 0.2	1
cell-cell signaling by wnt (GO:0198738)	11	0	0.02	-	< 0.2	1
regulation of mitochondrial DNA replication (GO:0090296)	2	0	0	-	< 0.2	1
positive regulation of cell cycle arrest (GO:0071158)	2	0	0	-	< 0.2	1
regulation of cell cycle arrest (GO:0071156)	2	0	0	-	< 0.2	1
ER to Golgi vesicle-mediated transport (GO:0006888)	86	0	0.17	-	< 0.2	1
exocytosis (GO:0006887)	107	0	0.21	-	< 0.2	1
intracellular protein transport (GO:0006886)	472	0	0.91	-	< 0.2	1
regulation of pH (GO:0006885)	66	0	0.13	-	< 0.2	1
cell volume homeostasis (GO:0006884)	2	0	0	-	< 0.2	1
cellular zinc ion homeostasis (GO:0006882)	2	0	0	-	< 0.2	1
intracellular sequestering of iron ion (GO:0006880)	17	0	0.03	-	< 0.2	1
mature ribosome assembly (GO:0042256)	4	0	0.01	-	< 0.2	1
ribosome assembly (GO:0042255)	150	0	0.29	-	< 0.2	1
ribosome biogenesis (GO:0042254)	434	0	0.84	-	< 0.2	1
positive regulation of proteolysis involved in cellular protein catabolic process (GO:1903052)	53	0	0.1	-	< 0.2	1
cellular iron ion homeostasis (GO:0006879)	22	0	0.04	-	< 0.2	1
positive regulation of centrosome cycle (GO:0046607)	4	0	0.01	-	< 0.2	1
regulation of proteolysis involved in cellular protein catabolic process (GO:1903050)	54	0	0.1	-	< 0.2	1
regulation of centrosome cycle (GO:0046605)	4	0	0.01	-	< 0.2	1
positive regulation of mitotic centrosome separation (GO:0046604)	4	0	0.01	-	< 0.2	1
cellular metal ion homeostasis (GO:0006875)	159	0	0.31	-	< 0.2	1
cellular calcium ion homeostasis (GO:0006874)	5	0	0.01	-	< 0.2	1
regulation of mitotic centrosome separation (GO:0046602)	4	0	0.01	-	< 0.2	1
cellular ion homeostasis (GO:0006873)	201	0	0.39	-	< 0.2	1
specification of stamen identity (GO:0010097)	2	0	0	-	< 0.2	1
specification of carpel identity (GO:0010094)	2	0	0	-	< 0.2	1
specification of floral organ identity (GO:0010093)	2	0	0	-	< 0.2	1
response to dsRNA (GO:0043331)	12	0	0.02	-	< 0.2	1
mitotic cell cycle process (GO:1903047)	127	0	0.25	-	< 0.2	1
meiotic cell cycle process (GO:1903046)	55	0	0.11	-	< 0.2	1
RNA repair (GO:0042245)	2	0	0	-	< 0.2	1
lipid transport (GO:0006869)	90	0	0.17	-	< 0.2	1
Unclassified (UNCLASSIFIED)	20633	0	39.81	-	< 0.2	0
amino acid transport (GO:0006865)	145	0	0.28	-	< 0.2	1
purine nucleobase transport (GO:0006863)	2	0	0	-	< 0.2	1
nucleotide transport (GO:0006862)	33	0	0.06	-	< 0.2	1
interspecies interaction between organisms (GO:0044419)	2	0	0	-	< 0.2	1
protein glycosylation in endoplasmic reticulum (GO:0033577)	4	0	0.01	-	< 0.2	1
ncRNA catabolic process (GO:0034661)	11	0	0.02	-	< 0.2	1
ncRNA metabolic process (GO:0034660)	441	0	0.85	-	< 0.2	1
regulation of mitotic cell cycle spindle assembly checkpoint (GO:0090266)	1	0	0	-	< 0.2	1
protein targeting to vacuole involved in ubiquitin-dependent protein catabolic process via the multivesicular body sorting pathway (GO:0043328)	8	0	0.02	-	< 0.2	1
regulation of protein modification process (GO:0031399)	97	0	0.19	-	< 0.2	1
positive regulation of protein ubiquitination (GO:0031398)	19	0	0.04	-	< 0.2	1
negative regulation of protein ubiquitination (GO:0031397)	1	0	0	-	< 0.2	1
regulation of protein ubiquitination (GO:0031396)	20	0	0.04	-	< 0.2	1
oligopeptide transport (GO:0006857)	32	0	0.06	-	< 0.2	1
drug transmembrane transport (GO:0006855)	78	0	0.15	-	< 0.2	1
nucleobase-containing compound catabolic process (GO:0034655)	145	0	0.28	-	< 0.2	1
mitochondrial pyruvate transport (GO:0006850)	4	0	0.01	-	< 0.2	1
nucleobase-containing compound biosynthetic process (GO:0034654)	1649	0	3.18	-	< 0.2	1
DNA replication, Okazaki fragment processing (GO:0033567)	2	0	0	-	< 0.2	1
gamma-tubulin complex localization (GO:0033566)	2	0	0	-	< 0.2	1
symbiosis, encompassing mutualism through parasitism (GO:0044403)	1	0	0	-	< 0.2	1
cilium assembly (GO:0060271)	1	0	0	-	< 0.2	1
response to chemical (GO:0042221)	917	0	1.77	-	< 0.2	1
pyruvate transport (GO:0006848)	4	0	0.01	-	< 0.2	1
acyl carnitine transport (GO:0006844)	2	0	0	-	< 0.2	1
cellular macromolecule biosynthetic process (GO:0034645)	2580	0	4.98	-	< 0.2	1
cellular response to UV (GO:0034644)	1	0	0	-	< 0.2	1
cellular nitrogen compound metabolic process (GO:0034641)	4798	0	9.26	-	< 0.2	0.0797
cellular response to stress (GO:0033554)	475	0	0.92	-	< 0.2	1
endoplasmic reticulum calcium ion homeostasis (GO:0032469)	3	0	0.01	-	< 0.2	1
regulation of cytokinesis (GO:0032465)	9	0	0.02	-	< 0.2	1
protein K48-linked deubiquitination (GO:0071108)	4	0	0.01	-	< 0.2	1
cellular modified amino acid catabolic process (GO:0042219)	14	0	0.03	-	< 0.2	1
adenosine 3',5'-bisphosphate transmembrane transport (GO:0071106)	5	0	0.01	-	< 0.2	1
DNA conformation change (GO:0071103)	147	0	0.28	-	< 0.2	1
terpene metabolic process (GO:0042214)	3	0	0.01	-	< 0.2	1
positive regulation of transcription initiation from RNA polymerase II promoter (GO:0060261)	33	0	0.06	-	< 0.2	1
regulation of transcription initiation from RNA polymerase II promoter (GO:0060260)	33	0	0.06	-	< 0.2	1
mitochondrial transport (GO:0006839)	165	0	0.32	-	< 0.2	1
sodium ion transmembrane transport (GO:0035725)	22	0	0.04	-	< 0.2	1
dicarboxylic acid transport (GO:0006835)	36	0	0.07	-	< 0.2	1
water transport (GO:0006833)	58	0	0.11	-	< 0.2	1
cellular carbohydrate biosynthetic process (GO:0034637)	168	0	0.32	-	< 0.2	1
snRNA modification (GO:0040031)	5	0	0.01	-	< 0.2	1
methylglyoxal catabolic process (GO:0051596)	3	0	0.01	-	< 0.2	1
trichoblast differentiation (GO:0010054)	4	0	0.01	-	< 0.2	1
root epidermal cell differentiation (GO:0010053)	4	0	0.01	-	< 0.2	1
guard cell differentiation (GO:0010052)	13	0	0.03	-	< 0.2	1
xylem and phloem pattern formation (GO:0010051)	6	0	0.01	-	< 0.2	1
endocytic recycling (GO:0032456)	3	0	0.01	-	< 0.2	1
regulation of spindle checkpoint (GO:0090231)	1	0	0	-	< 0.2	1
organelle disassembly (GO:1903008)	19	0	0.04	-	< 0.2	1
N-terminal protein amino acid modification (GO:0031365)	34	0	0.07	-	< 0.2	1
zinc II ion transport (GO:0006829)	23	0	0.04	-	< 0.2	1
manganese ion transport (GO:0006828)	12	0	0.02	-	< 0.2	1
iron ion transport (GO:0006826)	26	0	0.05	-	< 0.2	1
regulation of gene expression, epigenetic (GO:0040029)	58	0	0.11	-	< 0.2	1
copper ion transport (GO:0006825)	9	0	0.02	-	< 0.2	1
cellular protein complex localization (GO:0034629)	23	0	0.04	-	< 0.2	1
'de novo' NAD biosynthetic process from aspartate (GO:0034628)	4	0	0.01	-	< 0.2	1
'de novo' NAD biosynthetic process (GO:0034627)	4	0	0.01	-	< 0.2	1
chloride transport (GO:0006821)	17	0	0.03	-	< 0.2	1
anion transport (GO:0006820)	365	0	0.7	-	< 0.2	1
fatty acid beta-oxidation using acyl-CoA dehydrogenase (GO:0033539)	1	0	0	-	< 0.2	1
cellular macromolecular complex assembly (GO:0034622)	481	0	0.93	-	< 0.2	1
nuclear-transcribed mRNA catabolic process, exonucleolytic (GO:0000291)	17	0	0.03	-	< 0.2	1
cellular response to unfolded protein (GO:0034620)	10	0	0.02	-	< 0.2	1
deadenylation-dependent decapping of nuclear-transcribed mRNA (GO:0000290)	13	0	0.03	-	< 0.2	1
response to zinc ion (GO:0010043)	9	0	0.02	-	< 0.2	1
regulation of spindle organization (GO:0090224)	8	0	0.02	-	< 0.2	1
protein urmylation (GO:0032447)	3	0	0.01	-	< 0.2	1
protein modification by small protein conjugation (GO:0032446)	731	0	1.41	-	< 0.2	1
anatomical structure homeostasis (GO:0060249)	65	0	0.13	-	< 0.2	1
chromosome localization to nuclear envelope involved in homologous chromosome segregation (GO:0090220)	1	0	0	-	< 0.2	1
hydrogen transport (GO:0006818)	249	0	0.48	-	< 0.2	1
phosphate ion transport (GO:0006817)	28	0	0.05	-	< 0.2	1
calcium ion transport (GO:0006816)	47	0	0.09	-	< 0.2	1
sodium ion transport (GO:0006814)	31	0	0.06	-	< 0.2	1
chromosome condensation (GO:0030261)	7	0	0.01	-	< 0.2	1
nuclear-transcribed mRNA poly(A) tail shortening (GO:0000289)	17	0	0.03	-	< 0.2	1
potassium ion transport (GO:0006813)	102	0	0.2	-	< 0.2	1
nuclear-transcribed mRNA catabolic process, deadenylation-dependent decay (GO:0000288)	47	0	0.09	-	< 0.2	1
cation transport (GO:0006812)	716	0	1.38	-	< 0.2	1
ion transport (GO:0006811)	1169	0	2.26	-	< 0.2	1
transport (GO:0006810)	2936	0	5.66	-	< 0.2	1
cellular response to reactive oxygen species (GO:0034614)	16	0	0.03	-	< 0.2	1
cellular protein localization (GO:0034613)	545	0	1.05	-	< 0.2	1
response to iron ion (GO:0010039)	25	0	0.05	-	< 0.2	1
locomotion (GO:0040011)	7	0	0.01	-	< 0.2	1
response to metal ion (GO:0010038)	38	0	0.07	-	< 0.2	1
mitotic cytokinesis (GO:0000281)	31	0	0.06	-	< 0.2	1
nuclear division (GO:0000280)	96	0	0.19	-	< 0.2	1
response to inorganic substance (GO:0010035)	77	0	0.15	-	< 0.2	1
response to organic substance (GO:0010033)	527	0	1.02	-	< 0.2	1
meiotic chromosome condensation (GO:0010032)	3	0	0.01	-	< 0.2	1
circumnutation (GO:0010031)	2	0	0	-	< 0.2	1
positive regulation of proteasomal ubiquitin-dependent protein catabolic process (GO:0032436)	26	0	0.05	-	< 0.2	1
regulation of proteasomal ubiquitin-dependent protein catabolic process (GO:0032434)	27	0	0.05	-	< 0.2	1
arachidonic acid secretion (GO:0050482)	5	0	0.01	-	< 0.2	1
positive regulation of defense response (GO:0031349)	4	0	0.01	-	< 0.2	1
negative regulation of defense response (GO:0031348)	2	0	0	-	< 0.2	1
regulation of mitotic spindle organization (GO:0060236)	8	0	0.02	-	< 0.2	1
regulation of defense response (GO:0031347)	66	0	0.13	-	< 0.2	1
regulation of cell projection organization (GO:0031344)	5	0	0.01	-	< 0.2	1
lipid glycosylation (GO:0030259)	5	0	0.01	-	< 0.2	1
lipid modification (GO:0030258)	84	0	0.16	-	< 0.2	1
nitric oxide biosynthetic process (GO:0006809)	2	0	0	-	< 0.2	1
regulation of nitrogen utilization (GO:0006808)	1	0	0	-	< 0.2	1
nitrogen compound metabolic process (GO:0006807)	5174	0	9.98	-	< 0.2	0.0349
establishment of spindle pole body localization to nuclear envelope (GO:0071790)	2	0	0	-	< 0.2	1
regulation of growth (GO:0040008)	30	0	0.06	-	< 0.2	1
growth (GO:0040007)	39	0	0.08	-	< 0.2	1
mitotic cell cycle (GO:0000278)	133	0	0.26	-	< 0.2	1
cellular response to heat (GO:0034605)	2	0	0	-	< 0.2	1
regulation of histone H3-K4 methylation (GO:0051569)	1	0	0	-	< 0.2	1
superoxide metabolic process (GO:0006801)	17	0	0.03	-	< 0.2	1
histone H3-K4 methylation (GO:0051568)	5	0	0.01	-	< 0.2	1
regulation of seed germination (GO:0010029)	21	0	0.04	-	< 0.2	1
myo-inositol hexakisphosphate metabolic process (GO:0033517)	2	0	0	-	< 0.2	1
vesicle targeting, to, from or within Golgi (GO:0048199)	2	0	0	-	< 0.2	1
polysaccharide catabolic process (GO:0000272)	196	0	0.38	-	< 0.2	1
thylakoid membrane organization (GO:0010027)	11	0	0.02	-	< 0.2	1
polysaccharide biosynthetic process (GO:0000271)	167	0	0.32	-	< 0.2	1
phytochromobilin biosynthetic process (GO:0010024)	2	0	0	-	< 0.2	1
Golgi vesicle budding (GO:0048194)	10	0	0.02	-	< 0.2	1
Golgi vesicle transport (GO:0048193)	160	0	0.31	-	< 0.2	1
chloroplast fission (GO:0010020)	7	0	0.01	-	< 0.2	1
regulation of vesicle fusion (GO:0031338)	33	0	0.06	-	< 0.2	1
spindle pole body localization to nuclear envelope (GO:0071789)	2	0	0	-	< 0.2	1
histone H4-K16 acetylation (GO:0043984)	6	0	0.01	-	< 0.2	1
positive regulation of protein complex assembly (GO:0031334)	46	0	0.09	-	< 0.2	1
negative regulation of protein complex assembly (GO:0031333)	7	0	0.01	-	< 0.2	1
histone H4-K8 acetylation (GO:0043982)	6	0	0.01	-	< 0.2	1
endoplasmic reticulum tubular network organization (GO:0071786)	2	0	0	-	< 0.2	1
histone H4-K5 acetylation (GO:0043981)	6	0	0.01	-	< 0.2	1
positive regulation of cellular catabolic process (GO:0031331)	58	0	0.11	-	< 0.2	1
cellulose catabolic process (GO:0030245)	28	0	0.05	-	< 0.2	1
cellulose biosynthetic process (GO:0030244)	58	0	0.11	-	< 0.2	1
cellulose metabolic process (GO:0030243)	86	0	0.17	-	< 0.2	1
pexophagy (GO:0030242)	9	0	0.02	-	< 0.2	1
alditol phosphate metabolic process (GO:0052646)	8	0	0.02	-	< 0.2	1
mitochondrial fission (GO:0000266)	31	0	0.06	-	< 0.2	1
far-red light signaling pathway (GO:0010018)	28	0	0.05	-	< 0.2	1
flavonol biosynthetic process (GO:0051555)	5	0	0.01	-	< 0.2	1
red or far-red light signaling pathway (GO:0010017)	31	0	0.06	-	< 0.2	1
flavonol metabolic process (GO:0051554)	5	0	0.01	-	< 0.2	1
[truncated: 1,452 more rows]

## Sheet: GO_Molecular function
Analysis Type:	PANTHER Overrepresentation Test (release 20160715)
Annotation Version and Release Date:	GO Ontology database Released 2017-02-28
Analyzed List:	upload_1 (Populus trichocarpa)
Reference List:	Populus trichocarpa (all genes in database)
Bonferroni correction:	TRUE
Bonferroni count:	1229
GO molecular function complete	Populus trichocarpa - REFLIST (41462)	upload_1 (80)	upload_1 (expected)	upload_1 (over/under)	upload_1 (fold Enrichment)	upload_1 (P-value)
sequence-specific DNA binding (GO:0043565)	1057	80	2.04	+	39.23	4.01e-125
transcription factor activity, sequence-specific DNA binding (GO:0003700)	1239	80	2.39	+	33.46	1.33e-119
nucleic acid binding transcription factor activity (GO:0001071)	1239	80	2.39	+	33.46	1.33e-119
DNA binding (GO:0003677)	2753	80	5.31	+	15.06	7.28e-92
nucleic acid binding (GO:0003676)	4983	80	9.61	+	8.32	3e-71
heterocyclic compound binding (GO:1901363)	10024	80	19.34	+	4.14	5.77e-47
organic cyclic compound binding (GO:0097159)	10026	80	19.34	+	4.14	5.86e-47
binding (GO:0005488)	14108	80	27.22	+	2.94	4.31e-35
molecular_function (GO:0003674)	22374	80	43.17	+	1.85	4.54e-19
alpha-L-arabinofuranosidase activity (GO:0046556)	5	0	0.01	-	< 0.2	1
malate dehydrogenase (NADP+) activity (GO:0046554)	1	0	0	-	< 0.2	1
phosphoribosylaminoimidazolesuccinocarboxamide synthase activity (GO:0004639)	1	0	0	-	< 0.2	1
glutathione binding (GO:0043295)	2	0	0	-	< 0.2	1
phosphoribosylaminoimidazole carboxylase activity (GO:0004638)	2	0	0	-	< 0.2	1
phosphoribosylamine-glycine ligase activity (GO:0004637)	1	0	0	-	< 0.2	1
RNA polymerase III regulatory region DNA binding (GO:0001016)	2	0	0	-	< 0.2	1
phosphoribosyl-ATP diphosphatase activity (GO:0004636)	1	0	0	-	< 0.2	1
phosphoribosyl-AMP cyclohydrolase activity (GO:0004635)	1	0	0	-	< 0.2	1
coenzyme transporter activity (GO:0051185)	9	0	0.02	-	< 0.2	1
phosphopyruvate hydratase activity (GO:0004634)	6	0	0.01	-	< 0.2	1
glycolipid transporter activity (GO:0017089)	9	0	0.02	-	< 0.2	1
cofactor transporter activity (GO:0051184)	14	0	0.03	-	< 0.2	1
RNA polymerase I regulatory region DNA binding (GO:0001013)	1	0	0	-	< 0.2	1
vitamin transporter activity (GO:0051183)	3	0	0.01	-	< 0.2	1
RNA polymerase II regulatory region DNA binding (GO:0001012)	231	0	0.45	-	< 0.2	1
phosphomevalonate kinase activity (GO:0004631)	2	0	0	-	< 0.2	1
transcription factor activity, sequence-specific DNA binding transcription factor recruiting (GO:0001010)	2	0	0	-	< 0.2	1
phospholipase D activity (GO:0004630)	10	0	0.02	-	< 0.2	1
magnesium ion binding (GO:0000287)	183	0	0.35	-	< 0.2	1
1-phosphatidylinositol-3-phosphate 5-kinase activity (GO:0000285)	6	0	0.01	-	< 0.2	1
agmatine deiminase activity (GO:0047632)	1	0	0	-	< 0.2	1
histone acetyltransferase binding (GO:0035035)	2	0	0	-	< 0.2	1
phospholipase C activity (GO:0004629)	10	0	0.02	-	< 0.2	1
transcription factor activity, RNA polymerase III transcription factor binding (GO:0001007)	3	0	0.01	-	< 0.2	1
transcription factor activity, RNA polymerase III type 1 promoter sequence-specific binding, TFIIIB recruiting (GO:0001005)	2	0	0	-	< 0.2	1
carboxyl-O-methyltransferase activity (GO:0010340)	4	0	0.01	-	< 0.2	1
transcription factor activity, RNA polymerase III promoter sequence-specific binding, TFIIIB recruiting (GO:0001004)	2	0	0	-	< 0.2	1
RNA polymerase III type 2 promoter sequence-specific DNA binding (GO:0001003)	2	0	0	-	< 0.2	1
phospholipase A2 activity (GO:0004623)	5	0	0.01	-	< 0.2	1
RNA polymerase III type 1 promoter sequence-specific DNA binding (GO:0001002)	2	0	0	-	< 0.2	1
oxidative phosphorylation uncoupler activity (GO:0017077)	4	0	0.01	-	< 0.2	1
purine nucleotide binding (GO:0017076)	4073	0	7.86	-	< 0.2	0.314
phospholipase activity (GO:0004620)	71	0	0.14	-	< 0.2	1
methylcytosine dioxygenase activity (GO:0070579)	2	0	0	-	< 0.2	1
lysine-acetylated histone binding (GO:0070577)	2	0	0	-	< 0.2	1
DNA-directed 5'-3' RNA polymerase activity (GO:0003899)	86	0	0.17	-	< 0.2	1
5S rRNA binding (GO:0008097)	22	0	0.04	-	< 0.2	1
U6 snRNA binding (GO:0017070)	8	0	0.02	-	< 0.2	1
DNA primase activity (GO:0003896)	3	0	0.01	-	< 0.2	1
molybdopterin molybdotransferase activity (GO:0061599)	1	0	0	-	< 0.2	1
DNA-dependent ATPase activity (GO:0008094)	85	0	0.16	-	< 0.2	1
molybdopterin adenylyltransferase activity (GO:0061598)	1	0	0	-	< 0.2	1
cytoskeletal protein binding (GO:0008092)	264	0	0.51	-	< 0.2	1
adenosine-phosphate deaminase activity (GO:0047623)	3	0	0.01	-	< 0.2	1
malonyl-CoA decarboxylase activity (GO:0050080)	2	0	0	-	< 0.2	1
histamine N-methyltransferase activity (GO:0046539)	2	0	0	-	< 0.2	1
2,3-bisphosphoglycerate-dependent phosphoglycerate mutase activity (GO:0046538)	3	0	0.01	-	< 0.2	1
2,3-bisphosphoglycerate-independent phosphoglycerate mutase activity (GO:0046537)	2	0	0	-	< 0.2	1
phosphoglycerate mutase activity (GO:0004619)	7	0	0.01	-	< 0.2	1
transmembrane receptor activity (GO:0099600)	353	0	0.68	-	< 0.2	1
phosphoglycerate kinase activity (GO:0004618)	5	0	0.01	-	< 0.2	1
terpene synthase activity (GO:0010333)	75	0	0.14	-	< 0.2	1
phosphoglycerate dehydrogenase activity (GO:0004617)	6	0	0.01	-	< 0.2	1
nucleotide phosphatase activity, acting on free nucleotides (GO:0098519)	1	0	0	-	< 0.2	1
phosphogluconate dehydrogenase (decarboxylating) activity (GO:0004616)	14	0	0.03	-	< 0.2	1
gibberellin binding (GO:0010331)	4	0	0.01	-	< 0.2	1
polynucleotide phosphatase activity (GO:0098518)	2	0	0	-	< 0.2	1
phosphomannomutase activity (GO:0004615)	2	0	0	-	< 0.2	1
phosphoglucomutase activity (GO:0004614)	4	0	0.01	-	< 0.2	1
snRNA binding (GO:0017069)	23	0	0.04	-	< 0.2	1
phosphoenolpyruvate carboxykinase (ATP) activity (GO:0004612)	3	0	0.01	-	< 0.2	1
RNA polymerase II C-terminal domain phosphoserine binding (GO:1990269)	3	0	0.01	-	< 0.2	1
phosphoenolpyruvate carboxykinase activity (GO:0004611)	8	0	0.02	-	< 0.2	1
phosphoacetylglucosamine mutase activity (GO:0004610)	1	0	0	-	< 0.2	1
uridylyltransferase activity (GO:0070569)	10	0	0.02	-	< 0.2	1
guanylyltransferase activity (GO:0070568)	3	0	0.01	-	< 0.2	1
ionotropic glutamate receptor activity (GO:0004970)	59	0	0.11	-	< 0.2	1
cytidylyltransferase activity (GO:0070567)	5	0	0.01	-	< 0.2	1
2-succinyl-5-enolpyruvyl-6-hydroxy-3-cyclohexene-1-carboxylic-acid synthase activity (GO:0070204)	1	0	0	-	< 0.2	1
adenylyltransferase activity (GO:0070566)	24	0	0.05	-	< 0.2	1
peroxisome targeting sequence binding (GO:0000268)	2	0	0	-	< 0.2	1
deaminase activity (GO:0019239)	12	0	0.02	-	< 0.2	1
DNA-directed DNA polymerase activity (GO:0003887)	30	0	0.06	-	< 0.2	1
cyclohydrolase activity (GO:0019238)	23	0	0.04	-	< 0.2	1
DNA (cytosine-5-)-methyltransferase activity (GO:0003886)	2	0	0	-	< 0.2	1
centromeric DNA binding (GO:0019237)	2	0	0	-	< 0.2	1
acyl-CoA hydrolase activity (GO:0047617)	8	0	0.02	-	< 0.2	1
D-arabinono-1,4-lactone oxidase activity (GO:0003885)	5	0	0.01	-	< 0.2	1
growth factor activity (GO:0008083)	7	0	0.01	-	< 0.2	1
m7G(5')pppN diphosphatase activity (GO:0050072)	2	0	0	-	< 0.2	1
CTP synthase activity (GO:0003883)	5	0	0.01	-	< 0.2	1
phosphoric diester hydrolase activity (GO:0008081)	51	0	0.1	-	< 0.2	1
CDP-diacylglycerol-inositol 3-phosphatidyltransferase activity (GO:0003881)	2	0	0	-	< 0.2	1
N-acetyltransferase activity (GO:0008080)	107	0	0.21	-	< 0.2	1
protein C-terminal carboxyl O-methyltransferase activity (GO:0003880)	2	0	0	-	< 0.2	1
auxin efflux transmembrane transporter activity (GO:0010329)	16	0	0.03	-	< 0.2	1
glucosyltransferase activity (GO:0046527)	334	0	0.64	-	< 0.2	1
sucrose-phosphate synthase activity (GO:0046524)	6	0	0.01	-	< 0.2	1
phosphatidylserine decarboxylase activity (GO:0004609)	4	0	0.01	-	< 0.2	1
S-methyl-5-thioribose-1-phosphate isomerase activity (GO:0046523)	1	0	0	-	< 0.2	1
S-methyl-5-thioribose kinase activity (GO:0046522)	1	0	0	-	< 0.2	1
phosphatidate cytidylyltransferase activity (GO:0004605)	2	0	0	-	< 0.2	1
phosphoadenylyl-sulfate reductase (thioredoxin) activity (GO:0004604)	3	0	0.01	-	< 0.2	1
glutathione peroxidase activity (GO:0004602)	10	0	0.02	-	< 0.2	1
histone-glutamine methyltransferase activity (GO:1990259)	8	0	0.02	-	< 0.2	1
6-phosphogluconolactonase activity (GO:0017057)	7	0	0.01	-	< 0.2	1
peroxidase activity (GO:0004601)	158	0	0.3	-	< 0.2	1
structural constituent of nuclear pore (GO:0017056)	24	0	0.05	-	< 0.2	1
translation termination factor activity (GO:0008079)	16	0	0.03	-	< 0.2	1
thiol-dependent ubiquitinyl hydrolase activity (GO:0036459)	61	0	0.12	-	< 0.2	1
ATP phosphoribosyltransferase activity (GO:0003879)	3	0	0.01	-	< 0.2	1
flavonol synthase activity (GO:0045431)	5	0	0.01	-	< 0.2	1
ATP citrate synthase activity (GO:0003878)	4	0	0.01	-	< 0.2	1
chalcone isomerase activity (GO:0045430)	4	0	0.01	-	< 0.2	1
lysophosphatidic acid acyltransferase activity (GO:0042171)	1	0	0	-	< 0.2	1
AMP deaminase activity (GO:0003876)	3	0	0.01	-	< 0.2	1
iron-sulfur transferase activity (GO:0036455)	2	0	0	-	< 0.2	1
C-4 methylsterol oxidase activity (GO:0000254)	5	0	0.01	-	< 0.2	1
6-phosphofructo-2-kinase activity (GO:0003873)	2	0	0	-	< 0.2	1
6-phosphofructokinase activity (GO:0003872)	9	0	0.02	-	< 0.2	1
cyclin-dependent protein serine/threonine kinase activator activity (GO:0061575)	3	0	0.01	-	< 0.2	1
5-methyltetrahydropteroyltriglutamate-homocysteine S-methyltransferase activity (GO:0003871)	4	0	0.01	-	< 0.2	1
phosphatidylinositol 3-kinase activity (GO:0035004)	1	0	0	-	< 0.2	1
oxidoreductase activity, acting on CH or CH2 groups, with an iron-sulfur protein as acceptor (GO:0052592)	4	0	0.01	-	< 0.2	1
sn-glycerol-3-phosphate:ubiquinone-8 oxidoreductase activity (GO:0052591)	1	0	0	-	< 0.2	1
sn-glycerol-3-phosphate:ubiquinone oxidoreductase activity (GO:0052590)	1	0	0	-	< 0.2	1
metal ion transmembrane transporter activity (GO:0046873)	250	0	0.48	-	< 0.2	1
UDP-sulfoquinovose:DAG sulfoquinovosyltransferase activity (GO:0046510)	2	0	0	-	< 0.2	1
metal ion binding (GO:0046872)	3884	0	7.49	-	< 0.2	0.47
GTP-Rho binding (GO:0017049)	2	0	0	-	< 0.2	1
Rho GTPase binding (GO:0017048)	2	0	0	-	< 0.2	1
L-phenylalanine aminotransferase activity (GO:0070546)	7	0	0.01	-	< 0.2	1
C-22 sterol desaturase activity (GO:0000249)	1	0	0	-	< 0.2	1
C-5 sterol desaturase activity (GO:0000248)	2	0	0	-	< 0.2	1
4-hydroxyphenylpyruvate dioxygenase activity (GO:0003868)	2	0	0	-	< 0.2	1
telomeric DNA binding (GO:0042162)	32	0	0.06	-	< 0.2	1
glutamate receptor activity (GO:0008066)	59	0	0.11	-	< 0.2	1
3-phosphoshikimate 1-carboxyvinyltransferase activity (GO:0003866)	2	0	0	-	< 0.2	1
sphingomyelin synthase activity (GO:0033188)	2	0	0	-	< 0.2	1
3-oxo-5-alpha-steroid 4-dehydrogenase activity (GO:0003865)	3	0	0.01	-	< 0.2	1
3-methyl-2-oxobutanoate hydroxymethyltransferase activity (GO:0003864)	2	0	0	-	< 0.2	1
hydrogen-exporting ATPase activity (GO:0036442)	38	0	0.07	-	< 0.2	1
3-isopropylmalate dehydrogenase activity (GO:0003862)	1	0	0	-	< 0.2	1
chitin binding (GO:0008061)	24	0	0.05	-	< 0.2	1
deacetylase activity (GO:0019213)	25	0	0.05	-	< 0.2	1
3-isopropylmalate dehydratase activity (GO:0003861)	2	0	0	-	< 0.2	1
phosphatase inhibitor activity (GO:0019212)	10	0	0.02	-	< 0.2	1
citrate synthase activity (GO:0036440)	1	0	0	-	< 0.2	1
3-hydroxyisobutyryl-CoA hydrolase activity (GO:0003860)	13	0	0.03	-	< 0.2	1
phosphatase activator activity (GO:0019211)	2	0	0	-	< 0.2	1
kinase inhibitor activity (GO:0019210)	8	0	0.02	-	< 0.2	1
acireductone dioxygenase [iron(II)-requiring] activity (GO:0010309)	3	0	0.01	-	< 0.2	1
metal ion:proton antiporter activity (GO:0051139)	6	0	0.01	-	< 0.2	1
ribulose-1,5-bisphosphate carboxylase/oxygenase activator activity (GO:0046863)	3	0	0.01	-	< 0.2	1
D-aminoacyl-tRNA deacylase activity (GO:0051499)	3	0	0.01	-	< 0.2	1
sequence-specific single stranded DNA binding (GO:0098847)	2	0	0	-	< 0.2	1
kinase activator activity (GO:0019209)	8	0	0.02	-	< 0.2	1
3-hydroxyacyl-CoA dehydrogenase activity (GO:0003857)	5	0	0.01	-	< 0.2	1
phosphatase regulator activity (GO:0019208)	39	0	0.08	-	< 0.2	1
3-dehydroquinate synthase activity (GO:0003856)	2	0	0	-	< 0.2	1
kinase regulator activity (GO:0019207)	33	0	0.06	-	< 0.2	1
3-dehydroquinate dehydratase activity (GO:0003855)	8	0	0.02	-	< 0.2	1
nucleoside kinase activity (GO:0019206)	24	0	0.05	-	< 0.2	1
phosphoethanolamine N-methyltransferase activity (GO:0000234)	1	0	0	-	< 0.2	1
3-beta-hydroxy-delta5-steroid dehydrogenase activity (GO:0003854)	15	0	0.03	-	< 0.2	1
nucleobase-containing compound kinase activity (GO:0019205)	62	0	0.12	-	< 0.2	1
2-isopropylmalate synthase activity (GO:0003852)	1	0	0	-	< 0.2	1
carbohydrate phosphatase activity (GO:0019203)	23	0	0.04	-	< 0.2	1
amino acid kinase activity (GO:0019202)	9	0	0.02	-	< 0.2	1
nucleotide kinase activity (GO:0019201)	23	0	0.04	-	< 0.2	1
carbohydrate kinase activity (GO:0019200)	33	0	0.06	-	< 0.2	1
protein-DNA loading ATPase activity (GO:0033170)	23	0	0.04	-	< 0.2	1
glucuronokinase activity (GO:0047940)	1	0	0	-	< 0.2	1
oxidoreductase activity, acting on other nitrogenous compounds as donors, with NAD or NADP as acceptor (GO:0046857)	3	0	0.01	-	< 0.2	1
lysophospholipid acyltransferase activity (GO:0071617)	1	0	0	-	< 0.2	1
plastoquinol--plastocyanin reductase activity (GO:0009496)	2	0	0	-	< 0.2	1
chlorophyll(ide) b reductase activity (GO:0034256)	2	0	0	-	< 0.2	1
TBP-class protein binding (GO:0017025)	39	0	0.08	-	< 0.2	1
G-protein coupled receptor activity (GO:0004930)	5	0	0.01	-	< 0.2	1
ATPase activator activity (GO:0001671)	6	0	0.01	-	< 0.2	1
3-deoxy-7-phosphoheptulonate synthase activity (GO:0003849)	5	0	0.01	-	< 0.2	1
2-amino-4-hydroxy-6-hydroxymethyldihydropteridine diphosphokinase activity (GO:0003848)	1	0	0	-	< 0.2	1
enzyme activator activity (GO:0008047)	96	0	0.19	-	< 0.2	1
RNA polymerase activity (GO:0097747)	97	0	0.19	-	< 0.2	1
L-aspartate:fumarate oxidoreductase activity (GO:0044318)	1	0	0	-	< 0.2	1
peptide-N4-(N-acetyl-beta-glucosaminyl)asparagine amidase activity (GO:0000224)	1	0	0	-	< 0.2	1
1,4-alpha-glucan branching enzyme activity (GO:0003844)	2	0	0	-	< 0.2	1
1,3-beta-D-glucan synthase activity (GO:0003843)	11	0	0.02	-	< 0.2	1
lipase activity (GO:0016298)	104	0	0.2	-	< 0.2	1
1-acylglycerol-3-phosphate O-acyltransferase activity (GO:0003841)	1	0	0	-	< 0.2	1
3-demethylubiquinone-n 3-O-methyltransferase activity (GO:0061542)	1	0	0	-	< 0.2	1
sugar transmembrane transporter activity (GO:0051119)	108	0	0.21	-	< 0.2	1
ATPase binding (GO:0051117)	4	0	0.01	-	< 0.2	1
Ras GTPase binding (GO:0017016)	75	0	0.14	-	< 0.2	1
G-protein coupled receptor binding (GO:0001664)	10	0	0.02	-	< 0.2	1
rRNA primary transcript binding (GO:0042134)	4	0	0.01	-	< 0.2	1
gamma-glutamylcyclotransferase activity (GO:0003839)	7	0	0.01	-	< 0.2	1
fructose 1,6-bisphosphate 1-phosphatase activity (GO:0042132)	8	0	0.02	-	< 0.2	1
DNA secondary structure binding (GO:0000217)	10	0	0.02	-	< 0.2	1
sterol 14-demethylase activity (GO:0008398)	2	0	0	-	< 0.2	1
CoA hydrolase activity (GO:0016289)	21	0	0.04	-	< 0.2	1
tRNA-intron endonuclease activity (GO:0000213)	4	0	0.01	-	< 0.2	1
beta-1,4-mannosylglycoprotein 4-beta-N-acetylglucosaminyltransferase activity (GO:0003830)	5	0	0.01	-	< 0.2	1
amino-acid betaine transmembrane transporter activity (GO:0015199)	2	0	0	-	< 0.2	1
oligopeptide transporter activity (GO:0015198)	12	0	0.02	-	< 0.2	1
peptide transporter activity (GO:0015197)	131	0	0.25	-	< 0.2	1
anaphase-promoting complex binding (GO:0010997)	12	0	0.02	-	< 0.2	1
L-serine transmembrane transporter activity (GO:0015194)	5	0	0.01	-	< 0.2	1
3'-tyrosyl-DNA phosphodiesterase activity (GO:0017005)	1	0	0	-	< 0.2	1
phosphatidylinositol phosphate 5-phosphatase activity (GO:0034595)	4	0	0.01	-	< 0.2	1
phosphatidylinositol bisphosphate phosphatase activity (GO:0034593)	4	0	0.01	-	< 0.2	1
transcriptional repressor activity, RNA polymerase II activating transcription factor binding (GO:0098811)	1	0	0	-	< 0.2	1
monocarboxylic acid transmembrane transporter activity (GO:0008028)	6	0	0.01	-	< 0.2	1
L-3-cyanoalanine synthase activity (GO:0050017)	2	0	0	-	< 0.2	1
ATP-dependent helicase activity (GO:0008026)	141	0	0.27	-	< 0.2	1
alpha,alpha-trehalose-phosphate synthase (UDP-forming) activity (GO:0003825)	3	0	0.01	-	< 0.2	1
GDP-mannose 3,5-epimerase activity (GO:0047918)	2	0	0	-	< 0.2	1
catalytic activity (GO:0003824)	13110	0	25.3	-	< 0.2	7.66e-11
protein-lysine N-methyltransferase activity (GO:0016279)	50	0	0.1	-	< 0.2	1
enzyme binding (GO:0019899)	322	0	0.62	-	< 0.2	1
protein C-terminus binding (GO:0008022)	2	0	0	-	< 0.2	1
lysine N-methyltransferase activity (GO:0016278)	50	0	0.1	-	< 0.2	1
proteasome-activating ATPase activity (GO:0036402)	26	0	0.05	-	< 0.2	1
mechanically-gated ion channel activity (GO:0008381)	17	0	0.03	-	< 0.2	1
protein-arginine N-methyltransferase activity (GO:0016274)	3	0	0.01	-	< 0.2	1
arginine N-methyltransferase activity (GO:0016273)	3	0	0.01	-	< 0.2	1
L-lysine transmembrane transporter activity (GO:0015189)	2	0	0	-	< 0.2	1
FAD binding (GO:0071949)	25	0	0.05	-	< 0.2	1
5'-3' exodeoxyribonuclease activity (GO:0035312)	10	0	0.02	-	< 0.2	1
oligopeptide transmembrane transporter activity (GO:0035673)	12	0	0.02	-	< 0.2	1
gamma-aminobutyric acid transmembrane transporter activity (GO:0015185)	2	0	0	-	< 0.2	1
L-cystine transmembrane transporter activity (GO:0015184)	2	0	0	-	< 0.2	1
clathrin heavy chain binding (GO:0032050)	7	0	0.01	-	< 0.2	1
nitrite reductase activity (GO:0098809)	1	0	0	-	< 0.2	1
mRNA cap binding (GO:0098808)	1	0	0	-	< 0.2	1
arginine transmembrane transporter activity (GO:0015181)	2	0	0	-	< 0.2	1
L-alanine transmembrane transporter activity (GO:0015180)	2	0	0	-	< 0.2	1
nutrient reservoir activity (GO:0045735)	73	0	0.14	-	< 0.2	1
microtubule binding (GO:0008017)	169	0	0.33	-	< 0.2	1
galactosyltransferase activity (GO:0008378)	45	0	0.09	-	< 0.2	1
acetylglucosaminyltransferase activity (GO:0008375)	58	0	0.11	-	< 0.2	1
O-acyltransferase activity (GO:0008374)	133	0	0.26	-	< 0.2	1
protein phosphatase regulator activity (GO:0019888)	38	0	0.07	-	< 0.2	1
sialyltransferase activity (GO:0008373)	5	0	0.01	-	< 0.2	1
protein kinase regulator activity (GO:0019887)	33	0	0.06	-	< 0.2	1
L-amino acid transmembrane transporter activity (GO:0015179)	26	0	0.05	-	< 0.2	1
neutral amino acid transmembrane transporter activity (GO:0015175)	8	0	0.02	-	< 0.2	1
basic amino acid transmembrane transporter activity (GO:0015174)	6	0	0.01	-	< 0.2	1
NAD-dependent histone deacetylase activity (H3-K14 specific) (GO:0032041)	5	0	0.01	-	< 0.2	1
aromatic amino acid transmembrane transporter activity (GO:0015173)	5	0	0.01	-	< 0.2	1
acidic amino acid transmembrane transporter activity (GO:0015172)	2	0	0	-	< 0.2	1
amino acid transmembrane transporter activity (GO:0015171)	145	0	0.28	-	< 0.2	1
peptide N-acetyltransferase activity (GO:0034212)	64	0	0.12	-	< 0.2	1
triphosphatase activity (GO:0050355)	4	0	0.01	-	< 0.2	1
DNA topoisomerase II activity (GO:0061505)	10	0	0.02	-	< 0.2	1
tRNA threonylcarbamoyladenosine dehydratase (GO:0061503)	1	0	0	-	< 0.2	1
7,9,9'-tricis-neurosporene:quinone oxidoreductase activity (GO:0052887)	2	0	0	-	< 0.2	1
9,9'-dicis-carotene:quinone oxidoreductase activity (GO:0052886)	2	0	0	-	< 0.2	1
molybdopterin cofactor binding (GO:0043546)	2	0	0	-	< 0.2	1
pyrimidine nucleotide-sugar transmembrane transporter activity (GO:0015165)	2	0	0	-	< 0.2	1
oxidoreductase activity, acting on diphenols and related substances as donors, with copper protein as acceptor (GO:0052880)	2	0	0	-	< 0.2	1
GTPase activator activity (GO:0005096)	65	0	0.13	-	< 0.2	1
GTPase inhibitor activity (GO:0005095)	2	0	0	-	< 0.2	1
RNA polymerase II carboxy-terminal domain kinase activity (GO:0008353)	5	0	0.01	-	< 0.2	1
channel regulator activity (GO:0016247)	2	0	0	-	< 0.2	1
Rho GDP-dissociation inhibitor activity (GO:0005094)	6	0	0.01	-	< 0.2	1
Rab GDP-dissociation inhibitor activity (GO:0005093)	4	0	0.01	-	< 0.2	1
GDP-dissociation inhibitor activity (GO:0005092)	14	0	0.03	-	< 0.2	1
Sar guanyl-nucleotide exchange factor activity (GO:0005090)	4	0	0.01	-	< 0.2	1
ACP phosphopantetheine attachment site binding (GO:0044620)	15	0	0.03	-	< 0.2	1
protein serine/threonine kinase activator activity (GO:0043539)	3	0	0.01	-	< 0.2	1
FMN reductase (NADPH) activity (GO:0052873)	3	0	0.01	-	< 0.2	1
oligosaccharide transmembrane transporter activity (GO:0015157)	2	0	0	-	< 0.2	1
disaccharide transmembrane transporter activity (GO:0015154)	2	0	0	-	< 0.2	1
ADP binding (GO:0043531)	531	0	1.02	-	< 0.2	1
Rho guanyl-nucleotide exchange factor activity (GO:0005089)	16	0	0.03	-	< 0.2	1
Ras guanyl-nucleotide exchange factor activity (GO:0005088)	24	0	0.05	-	< 0.2	1
rRNA cytidine N-acetyltransferase activity (GO:1990883)	2	0	0	-	< 0.2	1
ARF guanyl-nucleotide exchange factor activity (GO:0005086)	12	0	0.02	-	< 0.2	1
guanyl-nucleotide exchange factor activity (GO:0005085)	42	0	0.08	-	< 0.2	1
amino acid binding (GO:0016597)	74	0	0.14	-	< 0.2	1
purine ribonucleoside triphosphate binding (GO:0035639)	3537	0	6.82	-	< 0.2	0.981
FMN transmembrane transporter activity (GO:0044610)	3	0	0.01	-	< 0.2	1
phosphatidylinositol phosphate phosphatase activity (GO:0052866)	6	0	0.01	-	< 0.2	1
hexose transmembrane transporter activity (GO:0015149)	69	0	0.13	-	< 0.2	1
glucan endo-1,3-beta-glucanase activity, C-3 substituted reducing group (GO:0052861)	1	0	0	-	< 0.2	1
monosaccharide transmembrane transporter activity (GO:0015145)	69	0	0.13	-	< 0.2	1
carbohydrate transmembrane transporter activity (GO:0015144)	108	0	0.21	-	< 0.2	1
succinate transmembrane transporter activity (GO:0015141)	8	0	0.02	-	< 0.2	1
ent-kaurenoate oxidase activity (GO:0051777)	2	0	0	-	< 0.2	1
malate transmembrane transporter activity (GO:0015140)	32	0	0.06	-	< 0.2	1
protoporphyrinogen oxidase activity (GO:0070818)	3	0	0.01	-	< 0.2	1
steroid dehydrogenase activity (GO:0016229)	18	0	0.03	-	< 0.2	1
4-amino-4-deoxychorismate lyase activity (GO:0008696)	1	0	0	-	< 0.2	1
rRNA binding (GO:0019843)	168	0	0.32	-	< 0.2	1
3-deoxy-manno-octulosonate cytidylyltransferase activity (GO:0008690)	2	0	0	-	< 0.2	1
vitamin binding (GO:0019842)	193	0	0.37	-	< 0.2	1
NADPHX epimerase activity (GO:0052857)	1	0	0	-	< 0.2	1
isoprenoid binding (GO:0019840)	6	0	0.01	-	< 0.2	1
NADHX epimerase activity (GO:0052856)	1	0	0	-	< 0.2	1
ADP-dependent NAD(P)H-hydrate dehydratase activity (GO:0052855)	1	0	0	-	< 0.2	1
oxaloacetate transmembrane transporter activity (GO:0015131)	8	0	0.02	-	< 0.2	1
acireductone synthase activity (GO:0043874)	2	0	0	-	< 0.2	1
inositol trisphosphate kinase activity (GO:0051766)	9	0	0.02	-	< 0.2	1
cation:cation antiporter activity (GO:0015491)	30	0	0.06	-	< 0.2	1
inositol tetrakisphosphate kinase activity (GO:0051765)	9	0	0.02	-	< 0.2	1
methyl-CpG binding (GO:0008327)	2	0	0	-	< 0.2	1
3-demethylubiquinone-9 3-O-methyltransferase activity (GO:0008689)	1	0	0	-	< 0.2	1
cation transmembrane transporter activity (GO:0008324)	534	0	1.03	-	< 0.2	1
3,4-dihydroxy-2-butanone-4-phosphate synthase activity (GO:0008686)	7	0	0.01	-	< 0.2	1
2-C-methyl-D-erythritol 2,4-cyclodiphosphate synthase activity (GO:0008685)	2	0	0	-	< 0.2	1
3'-tRNA processing endoribonuclease activity (GO:0042781)	3	0	0.01	-	< 0.2	1
sulfite reductase (ferredoxin) activity (GO:0050311)	4	0	0.01	-	< 0.2	1
protein transmembrane transporter activity (GO:0008320)	42	0	0.08	-	< 0.2	1
ammonia ligase activity (GO:0016211)	11	0	0.02	-	< 0.2	1
snRNA stem-loop binding (GO:0035614)	9	0	0.02	-	< 0.2	1
RNA stem-loop binding (GO:0035613)	9	0	0.02	-	< 0.2	1
cholesterol binding (GO:0015485)	2	0	0	-	< 0.2	1
small GTPase binding (GO:0031267)	75	0	0.14	-	< 0.2	1
mannan synthase activity (GO:0051753)	12	0	0.02	-	< 0.2	1
sugar-phosphatase activity (GO:0050308)	11	0	0.02	-	< 0.2	1
protein prenyltransferase activity (GO:0008318)	6	0	0.01	-	< 0.2	1
sucrose-phosphate phosphatase activity (GO:0050307)	3	0	0.01	-	< 0.2	1
signal transducer activity, downstream of receptor (GO:0005057)	86	0	0.17	-	< 0.2	1
antioxidant activity (GO:0016209)	263	0	0.51	-	< 0.2	1
cation-transporting ATPase activity (GO:0019829)	112	0	0.22	-	< 0.2	1
3-deoxy-8-phosphooctulonate synthase activity (GO:0008676)	2	0	0	-	< 0.2	1
AMP binding (GO:0016208)	1	0	0	-	< 0.2	1
oxidoreductase activity, acting on NAD(P)H, oxygen as acceptor (GO:0050664)	10	0	0.02	-	< 0.2	1
7S RNA binding (GO:0008312)	14	0	0.03	-	< 0.2	1
double-stranded DNA 3'-5' exodeoxyribonuclease activity (GO:0008311)	5	0	0.01	-	< 0.2	1
oxygen binding (GO:0019825)	4	0	0.01	-	< 0.2	1
coenzyme binding (GO:0050662)	426	0	0.82	-	< 0.2	1
peroxisome matrix targeting signal-1 binding (GO:0005052)	2	0	0	-	< 0.2	1
single-stranded DNA 3'-5' exodeoxyribonuclease activity (GO:0008310)	1	0	0	-	< 0.2	1
NADP binding (GO:0050661)	69	0	0.13	-	< 0.2	1
flavin adenine dinucleotide binding (GO:0050660)	214	0	0.41	-	< 0.2	1
pyridoxal phosphate binding (GO:0030170)	141	0	0.27	-	< 0.2	1
inositol monophosphate phosphatase activity (GO:0052834)	6	0	0.01	-	< 0.2	1
S-formylglutathione hydrolase activity (GO:0018738)	1	0	0	-	< 0.2	1
thiosulfate transmembrane transporter activity (GO:0015117)	8	0	0.02	-	< 0.2	1
sulfate transmembrane transporter activity (GO:0015116)	25	0	0.05	-	< 0.2	1
phosphate ion transmembrane transporter activity (GO:0015114)	6	0	0.01	-	< 0.2	1
nitrate transmembrane transporter activity (GO:0015112)	9	0	0.02	-	< 0.2	1
UTP-monosaccharide-1-phosphate uridylyltransferase activity (GO:0051748)	3	0	0.01	-	< 0.2	1
4-hydroxy-3-methylbut-2-en-1-yl diphosphate reductase activity (GO:0051745)	2	0	0	-	< 0.2	1
red chlorophyll catabolite reductase activity (GO:0051743)	3	0	0.01	-	< 0.2	1
box H/ACA snoRNA binding (GO:0034513)	5	0	0.01	-	< 0.2	1
2-methyl-6-phytyl-1,4-benzoquinone methyltransferase activity (GO:0051741)	1	0	0	-	< 0.2	1
ethylene binding (GO:0051740)	6	0	0.01	-	< 0.2	1
double-stranded DNA exodeoxyribonuclease activity (GO:0008309)	5	0	0.01	-	< 0.2	1
U3 snoRNA binding (GO:0034511)	5	0	0.01	-	< 0.2	1
voltage-gated anion channel activity (GO:0008308)	23	0	0.04	-	< 0.2	1
nuclear export signal receptor activity (GO:0005049)	4	0	0.01	-	< 0.2	1
signal sequence binding (GO:0005048)	53	0	0.1	-	< 0.2	1
signal recognition particle binding (GO:0005047)	8	0	0.02	-	< 0.2	1
1-deoxy-D-xylulose-5-phosphate synthase activity (GO:0008661)	7	0	0.01	-	< 0.2	1
chloride transmembrane transporter activity (GO:0015108)	15	0	0.03	-	< 0.2	1
arsenite transmembrane transporter activity (GO:0015105)	2	0	0	-	< 0.2	1
inorganic anion transmembrane transporter activity (GO:0015103)	75	0	0.14	-	< 0.2	1
organic cation transmembrane transporter activity (GO:0015101)	7	0	0.01	-	< 0.2	1
ATPase-coupled protein transmembrane transporter activity (GO:0015462)	3	0	0.01	-	< 0.2	1
UDP-glucuronate decarboxylase activity (GO:0048040)	7	0	0.01	-	< 0.2	1
ATP-dependent polynucleotide kinase activity (GO:0051734)	1	0	0	-	< 0.2	1
polydeoxyribonucleotide kinase activity (GO:0051733)	1	0	0	-	< 0.2	1
polynucleotide 5'-hydroxyl-kinase activity (GO:0051731)	3	0	0.01	-	< 0.2	1
sequence-specific double-stranded DNA binding (GO:1990837)	346	0	0.67	-	< 0.2	1
polyamine binding (GO:0019808)	1	0	0	-	< 0.2	1
molybdenum ion binding (GO:0030151)	5	0	0.01	-	< 0.2	1
ubiquinone binding (GO:0048039)	2	0	0	-	< 0.2	1
quinone binding (GO:0048038)	27	0	0.05	-	< 0.2	1
cofactor binding (GO:0048037)	661	0	1.28	-	< 0.2	1
P-P-bond-hydrolysis-driven protein transmembrane transporter activity (GO:0015450)	15	0	0.03	-	< 0.2	1
NAD transporter activity (GO:0051724)	7	0	0.01	-	< 0.2	1
protein methylesterase activity (GO:0051723)	5	0	0.01	-	< 0.2	1
rRNA methyltransferase activity (GO:0008649)	39	0	0.08	-	< 0.2	1
polyubiquitin binding (GO:0031593)	3	0	0.01	-	< 0.2	1
inositol heptakisphosphate kinase activity (GO:0000829)	3	0	0.01	-	< 0.2	1
inositol hexakisphosphate kinase activity (GO:0000828)	3	0	0.01	-	< 0.2	1
calcium-transporting ATPase activity (GO:0005388)	37	0	0.07	-	< 0.2	1
cyclin-dependent protein serine/threonine kinase regulator activity (GO:0016538)	22	0	0.04	-	< 0.2	1
zinc ion transmembrane transporter activity (GO:0005385)	23	0	0.04	-	< 0.2	1
oxidoreductase activity, acting on the CH-OH group of donors, oxygen as acceptor (GO:0016899)	10	0	0.02	-	< 0.2	1
inositol-1,4,5-trisphosphate 6-kinase activity (GO:0000823)	2	0	0	-	< 0.2	1
manganese ion transmembrane transporter activity (GO:0005384)	12	0	0.02	-	< 0.2	1
oxidoreductase activity, acting on the CH-OH group of donors, cytochrome as acceptor (GO:0016898)	1	0	0	-	< 0.2	1
manganese ion binding (GO:0030145)	65	0	0.13	-	< 0.2	1
steroid dehydrogenase activity, acting on the CH-CH group of donors (GO:0033765)	3	0	0.01	-	< 0.2	1
inositol hexakisphosphate binding (GO:0000822)	8	0	0.02	-	< 0.2	1
small protein activating enzyme activity (GO:0008641)	19	0	0.04	-	< 0.2	1
steroid dehydrogenase activity, acting on the CH-OH group of donors, NAD or NADP as acceptor (GO:0033764)	15	0	0.03	-	< 0.2	1
exoribonuclease activity, producing 5'-phosphomonoesters (GO:0016896)	30	0	0.06	-	< 0.2	1
iron ion transmembrane transporter activity (GO:0005381)	20	0	0.04	-	< 0.2	1
exodeoxyribonuclease activity, producing 5'-phosphomonoesters (GO:0016895)	17	0	0.03	-	< 0.2	1
endonuclease activity, active with either ribo- or deoxyribonucleic acids and producing 3'-phosphomonoesters (GO:0016894)	16	0	0.03	-	< 0.2	1
copper chaperone activity (GO:0016531)	2	0	0	-	< 0.2	1
endonuclease activity, active with either ribo- or deoxyribonucleic acids and producing 5'-phosphomonoesters (GO:0016893)	41	0	0.08	-	< 0.2	1
metallochaperone activity (GO:0016530)	3	0	0.01	-	< 0.2	1
endoribonuclease activity, producing 3'-phosphomonoesters (GO:0016892)	11	0	0.02	-	< 0.2	1
threonine-type endopeptidase activity (GO:0004298)	34	0	0.07	-	< 0.2	1
endoribonuclease activity, producing 5'-phosphomonoesters (GO:0016891)	36	0	0.07	-	< 0.2	1
monosaccharide binding (GO:0048029)	23	0	0.04	-	< 0.2	1
mRNA 5'-UTR binding (GO:0048027)	6	0	0.01	-	< 0.2	1
magnesium-importing ATPase activity (GO:0015444)	1	0	0	-	< 0.2	1
carbohydrate transporter activity (GO:1901476)	108	0	0.21	-	< 0.2	1
azole transmembrane transporter activity (GO:1901474)	2	0	0	-	< 0.2	1
4-hydroxybenzoate nonaprenyltransferase activity (GO:0047293)	2	0	0	-	< 0.2	1
copper ion transmembrane transporter activity (GO:0005375)	7	0	0.01	-	< 0.2	1
endodeoxyribonuclease activity, producing 3'-phosphomonoesters (GO:0016889)	5	0	0.01	-	< 0.2	1
endodeoxyribonuclease activity, producing 5'-phosphomonoesters (GO:0016888)	5	0	0.01	-	< 0.2	1
ATPase activity (GO:0016887)	720	0	1.39	-	< 0.2	1
water transmembrane transporter activity (GO:0005372)	58	0	0.11	-	< 0.2	1
ligase activity, forming phosphoric ester bonds (GO:0016886)	9	0	0.02	-	< 0.2	1
ligase activity, forming carbon-carbon bonds (GO:0016885)	11	0	0.02	-	< 0.2	1
carbon-nitrogen ligase activity, with glutamine as amido-N-donor (GO:0016884)	22	0	0.04	-	< 0.2	1
cyclo-ligase activity (GO:0016882)	3	0	0.01	-	< 0.2	1
acid-amino acid ligase activity (GO:0016881)	17	0	0.03	-	< 0.2	1
acid-ammonia (or amide) ligase activity (GO:0016880)	11	0	0.02	-	< 0.2	1
rRNA (adenine-N6-)-methyltransferase activity (GO:0008988)	2	0	0	-	< 0.2	1
quinolinate synthetase A activity (GO:0008987)	2	0	0	-	< 0.2	1
delta14-sterol reductase activity (GO:0050613)	1	0	0	-	< 0.2	1
ligase activity, forming carbon-nitrogen bonds (GO:0016879)	78	0	0.15	-	< 0.2	1
acid-thiol ligase activity (GO:0016878)	1	0	0	-	< 0.2	1
ligase activity, forming carbon-sulfur bonds (GO:0016877)	20	0	0.04	-	< 0.2	1
ligase activity, forming aminoacyl-tRNA and related compounds (GO:0016876)	88	0	0.17	-	< 0.2	1
peptide-methionine (R)-S-oxide reductase activity (GO:0033743)	7	0	0.01	-	< 0.2	1
ligase activity, forming carbon-oxygen bonds (GO:0016875)	88	0	0.17	-	< 0.2	1
ligase activity (GO:0016874)	249	0	0.48	-	< 0.2	1
intramolecular lyase activity (GO:0016872)	9	0	0.02	-	< 0.2	1
starch binding (GO:2001070)	12	0	0.02	-	< 0.2	1
nitrate reductase (NADH) activity (GO:0009703)	2	0	0	-	< 0.2	1
prephenate dehydrogenase (NAD+) activity (GO:0008977)	4	0	0.01	-	< 0.2	1
glucose transmembrane transporter activity (GO:0005355)	69	0	0.13	-	< 0.2	1
intramolecular transferase activity, transferring amino groups (GO:0016869)	1	0	0	-	< 0.2	1
phosphoribulokinase activity (GO:0008974)	2	0	0	-	< 0.2	1
intramolecular transferase activity, phosphotransferases (GO:0016868)	18	0	0.03	-	< 0.2	1
intramolecular transferase activity, transferring acyl groups (GO:0016867)	2	0	0	-	< 0.2	1
polyprenyltransferase activity (GO:0002094)	8	0	0.02	-	< 0.2	1
phosphomethylpyrimidine kinase activity (GO:0008972)	1	0	0	-	< 0.2	1
peptidase activator activity (GO:0016504)	8	0	0.02	-	< 0.2	1
intramolecular transferase activity (GO:0016866)	79	0	0.15	-	< 0.2	1
sugar:proton symporter activity (GO:0005351)	77	0	0.15	-	< 0.2	1
phosphatidylcholine 1-acylhydrolase activity (GO:0008970)	6	0	0.01	-	< 0.2	1
intramolecular oxidoreductase activity, transposing S-S bonds (GO:0016864)	21	0	0.04	-	< 0.2	1
intramolecular oxidoreductase activity, transposing C=C bonds (GO:0016863)	7	0	0.01	-	< 0.2	1
intramolecular oxidoreductase activity, interconverting aldoses and ketoses (GO:0016861)	27	0	0.05	-	< 0.2	1
intramolecular oxidoreductase activity (GO:0016860)	57	0	0.11	-	< 0.2	1
ATP transmembrane transporter activity (GO:0005347)	18	0	0.03	-	< 0.2	1
phosphoglycolate phosphatase activity (GO:0008967)	1	0	0	-	< 0.2	1
polygalacturonate 4-alpha-galacturonosyltransferase activity (GO:0047262)	24	0	0.05	-	< 0.2	1
purine ribonucleotide transmembrane transporter activity (GO:0005346)	25	0	0.05	-	< 0.2	1
purine nucleobase transmembrane transporter activity (GO:0005345)	2	0	0	-	< 0.2	1
cis-trans isomerase activity (GO:0016859)	86	0	0.17	-	< 0.2	1
oxygen transporter activity (GO:0005344)	1	0	0	-	< 0.2	1
phosphoenolpyruvate carboxylase activity (GO:0008964)	5	0	0.01	-	< 0.2	1
organic acid:sodium symporter activity (GO:0005343)	1	0	0	-	< 0.2	1
phospho-N-acetylmuramoyl-pentapeptide-transferase activity (GO:0008963)	3	0	0.01	-	< 0.2	1
racemase and epimerase activity, acting on carbohydrates and derivatives (GO:0016857)	28	0	0.05	-	< 0.2	1
organic acid transmembrane transporter activity (GO:0005342)	181	0	0.35	-	< 0.2	1
4-hydroxybenzoate decaprenyltransferase activity (GO:0002083)	2	0	0	-	< 0.2	1
racemase and epimerase activity, acting on amino acids and derivatives (GO:0016855)	3	0	0.01	-	< 0.2	1
racemase and epimerase activity (GO:0016854)	33	0	0.06	-	< 0.2	1
isomerase activity (GO:0016853)	309	0	0.6	-	< 0.2	1
sirohydrochlorin cobaltochelatase activity (GO:0016852)	1	0	0	-	< 0.2	1
magnesium chelatase activity (GO:0016851)	4	0	0.01	-	< 0.2	1
P-P-bond-hydrolysis-driven transmembrane transporter activity (GO:0015405)	311	0	0.6	-	< 0.2	1
serine-type endopeptidase activity (GO:0004252)	159	0	0.31	-	< 0.2	1
heme binding (GO:0020037)	624	0	1.2	-	< 0.2	1
nucleotide-sugar transmembrane transporter activity (GO:0005338)	4	0	0.01	-	< 0.2	1
nucleoside transmembrane transporter activity (GO:0005337)	15	0	0.03	-	< 0.2	1
phosphorus-oxygen lyase activity (GO:0016849)	3	0	0.01	-	< 0.2	1
carbon-sulfur lyase activity (GO:0016846)	25	0	0.05	-	< 0.2	1
strictosidine synthase activity (GO:0016844)	16	0	0.03	-	< 0.2	1
amine-lyase activity (GO:0016843)	16	0	0.03	-	< 0.2	1
amidine-lyase activity (GO:0016842)	3	0	0.01	-	< 0.2	1
ammonia-lyase activity (GO:0016841)	7	0	0.01	-	< 0.2	1
carbon-nitrogen lyase activity (GO:0016840)	27	0	0.05	-	< 0.2	1
small molecule binding (GO:0036094)	5149	0	9.93	-	< 0.2	0.0304
oxaloacetate decarboxylase activity (GO:0008948)	3	0	0.01	-	< 0.2	1
carbon-oxygen lyase activity, acting on phosphates (GO:0016838)	81	0	0.16	-	< 0.2	1
carbon-oxygen lyase activity, acting on polysaccharides (GO:0016837)	29	0	0.06	-	< 0.2	1
nitrite reductase [NAD(P)H] activity (GO:0008942)	1	0	0	-	< 0.2	1
hydro-lyase activity (GO:0016836)	77	0	0.15	-	< 0.2	1
carbon-oxygen lyase activity (GO:0016835)	211	0	0.41	-	< 0.2	1
nitrate reductase activity (GO:0008940)	2	0	0	-	< 0.2	1
oxo-acid-lyase activity (GO:0016833)	14	0	0.03	-	< 0.2	1
aldehyde-lyase activity (GO:0016832)	15	0	0.03	-	< 0.2	1
carboxy-lyase activity (GO:0016831)	76	0	0.15	-	< 0.2	1
carbon-carbon lyase activity (GO:0016830)	111	0	0.21	-	< 0.2	1
peptide alpha-N-acetyltransferase activity (GO:0004596)	27	0	0.05	-	< 0.2	1
pantothenate kinase activity (GO:0004594)	5	0	0.01	-	< 0.2	1
pantoate-beta-alanine ligase activity (GO:0004592)	1	0	0	-	< 0.2	1
oxoglutarate dehydrogenase (succinyl-transferring) activity (GO:0004591)	3	0	0.01	-	< 0.2	1
orotidine-5'-phosphate decarboxylase activity (GO:0004590)	2	0	0	-	< 0.2	1
DNA polymerase binding (GO:0070182)	2	0	0	-	< 0.2	1
small ribosomal subunit rRNA binding (GO:0070181)	15	0	0.03	-	< 0.2	1
large ribosomal subunit rRNA binding (GO:0070180)	10	0	0.02	-	< 0.2	1
lipid transporter activity (GO:0005319)	36	0	0.07	-	< 0.2	1
1,4-dihydroxy-2-naphthoyl-CoA synthase activity (GO:0008935)	1	0	0	-	< 0.2	1
lyase activity (GO:0016829)	396	0	0.76	-	< 0.2	1
inorganic phosphate transmembrane transporter activity (GO:0005315)	24	0	0.05	-	< 0.2	1
inositol monophosphate 1-phosphatase activity (GO:0008934)	6	0	0.01	-	< 0.2	1
L-glutamate transmembrane transporter activity (GO:0005313)	2	0	0	-	< 0.2	1
dicarboxylic acid transmembrane transporter activity (GO:0005310)	34	0	0.07	-	< 0.2	1
hydrolase activity, acting on acid carbon-carbon bonds, in ketonic substances (GO:0016823)	1	0	0	-	< 0.2	1
hydrolase activity, acting on acid carbon-carbon bonds (GO:0016822)	1	0	0	-	< 0.2	1
hydrolase activity, acting on acid anhydrides, catalyzing transmembrane movement of substances (GO:0016820)	292	0	0.56	-	< 0.2	1
orotate phosphoribosyltransferase activity (GO:0004588)	2	0	0	-	< 0.2	1
ornithine decarboxylase activity (GO:0004586)	3	0	0.01	-	< 0.2	1
ornithine carbamoyltransferase activity (GO:0004585)	1	0	0	-	< 0.2	1
metalloendopeptidase activity (GO:0004222)	73	0	0.14	-	< 0.2	1
dolichyl-phosphate-mannose-glycolipid alpha-mannosyltransferase activity (GO:0004584)	2	0	0	-	< 0.2	1
dolichyl-phosphate-glucose-glycolipid alpha-glucosyltransferase activity (GO:0004583)	1	0	0	-	< 0.2	1
dolichyl-phosphate beta-D-mannosyltransferase activity (GO:0004582)	2	0	0	-	< 0.2	1
modified amino acid transmembrane transporter activity (GO:0072349)	8	0	0.02	-	< 0.2	1
hydrolase activity, acting on acid anhydrides, in phosphorus-containing anhydrides (GO:0016818)	1017	0	1.96	-	< 0.2	1
hydrolase activity, acting on acid anhydrides (GO:0016817)	1033	0	1.99	-	< 0.2	1
modified amino acid binding (GO:0072341)	20	0	0.04	-	< 0.2	1
substrate-specific transporter activity (GO:0022892)	1223	0	2.36	-	< 0.2	1
hydrolase activity, acting on carbon-nitrogen (but not peptide) bonds, in cyclic amidines (GO:0016814)	34	0	0.07	-	< 0.2	1
substrate-specific transmembrane transporter activity (GO:0022891)	1109	0	2.14	-	< 0.2	1
[ribulose-bisphosphate carboxylase]-lysine N-methyltransferase activity (GO:0030785)	1	0	0	-	< 0.2	1
hydrolase activity, acting on carbon-nitrogen (but not peptide) bonds, in linear amidines (GO:0016813)	6	0	0.01	-	< 0.2	1
inorganic cation transmembrane transporter activity (GO:0022890)	384	0	0.74	-	< 0.2	1
prenylcysteine methylesterase activity (GO:0010296)	3	0	0.01	-	< 0.2	1
hydrolase activity, acting on carbon-nitrogen (but not peptide) bonds, in cyclic amides (GO:0016812)	3	0	0.01	-	< 0.2	1
(+)-abscisic acid 8'-hydroxylase activity (GO:0010295)	5	0	0.01	-	< 0.2	1
hydrolase activity, acting on carbon-nitrogen (but not peptide) bonds, in linear amides (GO:0016811)	68	0	0.13	-	< 0.2	1
hydrolase activity, acting on carbon-nitrogen (but not peptide) bonds (GO:0016810)	124	0	0.24	-	< 0.2	1
dolichyl-diphosphooligosaccharide-protein glycotransferase activity (GO:0004579)	14	0	0.03	-	< 0.2	1
N-acetylglucosaminyldiphosphodolichol N-acetylglucosaminyltransferase activity (GO:0004577)	2	0	0	-	< 0.2	1
oligosaccharyl transferase activity (GO:0004576)	16	0	0.03	-	< 0.2	1
sucrose alpha-glucosidase activity (GO:0004575)	2	0	0	-	< 0.2	1
mannosyl-oligosaccharide glucosidase activity (GO:0004573)	2	0	0	-	< 0.2	1
mannosyl-oligosaccharide 1,2-alpha-mannosidase activity (GO:0004571)	6	0	0.01	-	< 0.2	1
transmembrane receptor protein kinase activity (GO:0019199)	292	0	0.56	-	< 0.2	1
ubiquitin-protein transferase activator activity (GO:0097027)	12	0	0.02	-	< 0.2	1
inositol 3-alpha-galactosyltransferase activity (GO:0047216)	7	0	0.01	-	< 0.2	1
serine transmembrane transporter activity (GO:0022889)	5	0	0.01	-	< 0.2	1
ubiquitin-protein transferase regulator activity (GO:0055106)	13	0	0.03	-	< 0.2	1
ubiquitin-protein transferase inhibitor activity (GO:0055105)	1	0	0	-	< 0.2	1
lipid-A-disaccharide synthase activity (GO:0008915)	1	0	0	-	< 0.2	1
macromolecule transmembrane transporter activity (GO:0022884)	42	0	0.08	-	< 0.2	1
peptidase inhibitor activity (GO:0030414)	70	0	0.14	-	< 0.2	1
trialkylsulfonium hydrolase activity (GO:0016802)	2	0	0	-	< 0.2	1
L,L-diaminopimelate aminotransferase activity (GO:0010285)	4	0	0.01	-	< 0.2	1
hydrolase activity, acting on ether bonds (GO:0016801)	2	0	0	-	< 0.2	1
nicotianamine synthase activity (GO:0030410)	5	0	0.01	-	< 0.2	1
chitinase activity (GO:0004568)	33	0	0.06	-	< 0.2	1
beta-mannosidase activity (GO:0004567)	15	0	0.03	-	< 0.2	1
binding, bridging (GO:0060090)	5	0	0.01	-	< 0.2	1
protein complex scaffold (GO:0032947)	6	0	0.01	-	< 0.2	1
beta-galactosidase activity (GO:0004565)	26	0	0.05	-	< 0.2	1
beta-fructofuranosidase activity (GO:0004564)	2	0	0	-	< 0.2	1
beta-N-acetylhexosaminidase activity (GO:0004563)	4	0	0.01	-	< 0.2	1
alpha-L-fucosidase activity (GO:0004560)	6	0	0.01	-	< 0.2	1
beta-1,4-mannosyltransferase activity (GO:0019187)	12	0	0.02	-	< 0.2	1
alkene binding (GO:0072328)	6	0	0.01	-	< 0.2	1
isochorismate synthase activity (GO:0008909)	1	0	0	-	< 0.2	1
molecular transducer activity (GO:0060089)	392	0	0.76	-	< 0.2	1
chlorophyllide a oxygenase [overall] activity (GO:0010277)	12	0	0.02	-	< 0.2	1
phytol kinase activity (GO:0010276)	2	0	0	-	< 0.2	1
protease binding (GO:0002020)	2	0	0	-	< 0.2	1
alpha-mannosidase activity (GO:0004559)	14	0	0.03	-	< 0.2	1
alpha-galactosidase activity (GO:0004557)	8	0	0.02	-	< 0.2	1
alpha-amylase activity (GO:0004556)	6	0	0.01	-	< 0.2	1
alpha,alpha-trehalase activity (GO:0004555)	4	0	0.01	-	< 0.2	1
sterol binding (GO:0032934)	2	0	0	-	< 0.2	1
hydrolase activity, hydrolyzing O-glycosyl compounds (GO:0004553)	585	0	1.13	-	< 0.2	1
nucleotide diphosphatase activity (GO:0004551)	2	0	0	-	< 0.2	1
nucleoside diphosphate kinase activity (GO:0004550)	6	0	0.01	-	< 0.2	1
carbohydrate derivative binding (GO:0097367)	4169	0	8.04	-	< 0.2	0.256
tRNA-specific ribonuclease activity (GO:0004549)	13	0	0.03	-	< 0.2	1
ribonuclease activity (GO:0004540)	90	0	0.17	-	< 0.2	1
peptide-glutamate-N-acetyltransferase activity (GO:1990190)	9	0	0.02	-	< 0.2	1
alanine transmembrane transporter activity (GO:0022858)	3	0	0.01	-	< 0.2	1
transmembrane transporter activity (GO:0022857)	1517	0	2.93	-	< 0.2	1
active ion transmembrane transporter activity (GO:0022853)	116	0	0.22	-	< 0.2	1
chaperone binding (GO:0051087)	40	0	0.08	-	< 0.2	1
deoxyribonuclease activity (GO:0004536)	49	0	0.09	-	< 0.2	1
poly(A)-specific ribonuclease activity (GO:0004535)	17	0	0.03	-	< 0.2	1
5'-3' exoribonuclease activity (GO:0004534)	2	0	0	-	< 0.2	1
exoribonuclease activity (GO:0004532)	30	0	0.06	-	< 0.2	1
peptide-serine-N-acetyltransferase activity (GO:1990189)	9	0	0.02	-	< 0.2	1
unfolded protein binding (GO:0051082)	161	0	0.31	-	< 0.2	1
mannokinase activity (GO:0019158)	6	0	0.01	-	< 0.2	1
rDNA binding (GO:0000182)	2	0	0	-	< 0.2	1
inositol pentakisphosphate 2-kinase activity (GO:0035299)	2	0	0	-	< 0.2	1
voltage-gated cation channel activity (GO:0022843)	36	0	0.07	-	< 0.2	1
ion antiporter activity (GO:0099516)	43	0	0.08	-	< 0.2	1
UFM1 transferase activity (GO:0071568)	1	0	0	-	< 0.2	1
methionine S-methyltransferase activity (GO:0030732)	1	0	0	-	< 0.2	1
UFM1 hydrolase activity (GO:0071567)	1	0	0	-	< 0.2	1
exodeoxyribonuclease activity (GO:0004529)	17	0	0.03	-	< 0.2	1
exonuclease activity (GO:0004527)	100	0	0.19	-	< 0.2	1
ribonuclease P activity (GO:0004526)	9	0	0.02	-	< 0.2	1
transmembrane signaling receptor activity (GO:0004888)	353	0	0.68	-	< 0.2	1
ribonuclease III activity (GO:0004525)	13	0	0.03	-	< 0.2	1
RNA-DNA hybrid ribonuclease activity (GO:0004523)	10	0	0.02	-	< 0.2	1
endoribonuclease activity (GO:0004521)	50	0	0.1	-	< 0.2	1
endodeoxyribonuclease activity (GO:0004520)	36	0	0.07	-	< 0.2	1
molybdenum cofactor sulfurtransferase activity (GO:0102867)	1	0	0	-	< 0.2	1
rRNA (adenine-N6,N6-)-dimethyltransferase activity (GO:0000179)	3	0	0.01	-	< 0.2	1
3'-5'-exoribonuclease activity (GO:0000175)	28	0	0.05	-	< 0.2	1
glutathione hydrolase activity (GO:0036374)	4	0	0.01	-	< 0.2	1
endopeptidase regulator activity (GO:0061135)	76	0	0.15	-	< 0.2	1
peptidase regulator activity (GO:0061134)	78	0	0.15	-	< 0.2	1
substrate-specific channel activity (GO:0022838)	206	0	0.4	-	< 0.2	1
endopeptidase activator activity (GO:0061133)	6	0	0.01	-	< 0.2	1
ribonuclease MRP activity (GO:0000171)	2	0	0	-	< 0.2	1
gated channel activity (GO:0022836)	135	0	0.26	-	< 0.2	1
sphingosine hydroxylase activity (GO:0000170)	3	0	0.01	-	< 0.2	1
inositol 3-kinase activity (GO:0019140)	2	0	0	-	< 0.2	1
transmitter-gated channel activity (GO:0022835)	59	0	0.11	-	< 0.2	1
ligand-gated channel activity (GO:0022834)	59	0	0.11	-	< 0.2	1
mechanically gated channel activity (GO:0022833)	17	0	0.03	-	< 0.2	1
voltage-gated channel activity (GO:0022832)	59	0	0.11	-	< 0.2	1
alcohol binding (GO:0043178)	12	0	0.02	-	< 0.2	1
organic acid binding (GO:0043177)	109	0	0.21	-	< 0.2	1
endonuclease activity (GO:0004519)	665	0	1.28	-	< 0.2	1
RNA polymerase core enzyme binding (GO:0043175)	24	0	0.05	-	< 0.2	1
nuclease activity (GO:0004518)	774	0	1.49	-	< 0.2	1
nicotinate phosphoribosyltransferase activity (GO:0004516)	2	0	0	-	< 0.2	1
nicotinate-nucleotide adenylyltransferase activity (GO:0004515)	2	0	0	-	< 0.2	1
nicotinate-nucleotide diphosphorylase (carboxylating) activity (GO:0004514)	4	0	0.01	-	< 0.2	1
inositol-3-phosphate synthase activity (GO:0004512)	2	0	0	-	< 0.2	1
receptor activity (GO:0004872)	392	0	0.76	-	< 0.2	1
pullulanase activity (GO:0051060)	1	0	0	-	< 0.2	1
signal transducer activity (GO:0004871)	624	0	1.2	-	< 0.2	1
protein-glutamine N-methyltransferase activity (GO:0036009)	8	0	0.02	-	< 0.2	1
5-methyltetrahydropteroyltri-L-glutamate-dependent methyltransferase activity (GO:0042085)	4	0	0.01	-	< 0.2	1
molecular function regulator (GO:0098772)	446	0	0.86	-	< 0.2	1
5-methyltetrahydrofolate-dependent methyltransferase activity (GO:0042084)	4	0	0.01	-	< 0.2	1
cytokinin dehydrogenase activity (GO:0019139)	9	0	0.02	-	< 0.2	1
5,10-methylenetetrahydrofolate-dependent methyltransferase activity (GO:0042083)	2	0	0	-	< 0.2	1
nucleotide binding (GO:0000166)	4873	0	9.4	-	< 0.2	0.0557
deoxynucleoside kinase activity (GO:0019136)	4	0	0.01	-	< 0.2	1
actin monomer binding (GO:0003785)	4	0	0.01	-	< 0.2	1
deoxyhypusine monooxygenase activity (GO:0019135)	2	0	0	-	< 0.2	1
pre-mRNA binding (GO:0036002)	22	0	0.04	-	< 0.2	1
racemase activity, acting on amino acids and derivatives (GO:0036361)	3	0	0.01	-	< 0.2	1
transmitter-gated ion channel activity (GO:0022824)	59	0	0.11	-	< 0.2	1
4-hydroxy-3-methylbut-2-en-1-yl diphosphate synthase activity (GO:0046429)	2	0	0	-	< 0.2	1
potassium ion antiporter activity (GO:0022821)	12	0	0.02	-	< 0.2	1
potassium ion symporter activity (GO:0022820)	2	0	0	-	< 0.2	1
cation binding (GO:0043169)	3896	0	7.52	-	< 0.2	0.458
anion binding (GO:0043168)	4702	0	9.07	-	< 0.2	0.0808
ion binding (GO:0043167)	8281	0	15.98	-	< 0.2	2.23e-05
violaxanthin de-epoxidase activity (GO:0046422)	2	0	0	-	< 0.2	1
cysteine-type endopeptidase inhibitor activity (GO:0004869)	11	0	0.02	-	< 0.2	1
squalene monooxygenase activity (GO:0004506)	19	0	0.04	-	< 0.2	1
serine-type endopeptidase inhibitor activity (GO:0004867)	28	0	0.05	-	< 0.2	1
endopeptidase inhibitor activity (GO:0004866)	70	0	0.14	-	< 0.2	1
protein serine/threonine phosphatase inhibitor activity (GO:0004865)	4	0	0.01	-	< 0.2	1
protein phosphatase inhibitor activity (GO:0004864)	9	0	0.02	-	< 0.2	1
cyclin-dependent protein serine/threonine kinase inhibitor activity (GO:0004861)	7	0	0.01	-	< 0.2	1
protein kinase inhibitor activity (GO:0004860)	8	0	0.02	-	< 0.2	1
actin binding (GO:0003779)	86	0	0.17	-	< 0.2	1
aspartyl esterase activity (GO:0045330)	92	0	0.18	-	< 0.2	1
microtubule motor activity (GO:0003777)	90	0	0.17	-	< 0.2	1
phosphorelay sensor kinase activity (GO:0000155)	27	0	0.05	-	< 0.2	1
motor activity (GO:0003774)	107	0	0.21	-	< 0.2	1
recombinase activity (GO:0000150)	10	0	0.02	-	< 0.2	1
enzyme inhibitor activity (GO:0004857)	223	0	0.43	-	< 0.2	1
xylulokinase activity (GO:0004856)	2	0	0	-	< 0.2	1
electron carrier activity (GO:0009055)	232	0	0.45	-	< 0.2	1
xanthine dehydrogenase activity (GO:0004854)	5	0	0.01	-	< 0.2	1
uroporphyrinogen decarboxylase activity (GO:0004853)	4	0	0.01	-	< 0.2	1
uroporphyrinogen-III synthase activity (GO:0004852)	3	0	0.01	-	< 0.2	1
uroporphyrin-III C-methyltransferase activity (GO:0004851)	1	0	0	-	< 0.2	1
SNARE binding (GO:0000149)	85	0	0.16	-	< 0.2	1
active transmembrane transporter activity (GO:0022804)	638	0	1.23	-	< 0.2	1
passive transmembrane transporter activity (GO:0022803)	233	0	0.45	-	< 0.2	1
chlorophyll synthetase activity (GO:0046408)	2	0	0	-	< 0.2	1
magnesium protoporphyrin IX methyltransferase activity (GO:0046406)	2	0	0	-	< 0.2	1
histone-lysine N-methyltransferase activity (GO:0018024)	36	0	0.07	-	< 0.2	1
UDP-xylosyltransferase activity (GO:0035252)	4	0	0.01	-	< 0.2	1
ATP-dependent polydeoxyribonucleotide 5'-hydroxyl-kinase activity (GO:0046404)	1	0	0	-	< 0.2	1
UDP-glucosyltransferase activity (GO:0035251)	321	0	0.62	-	< 0.2	1
polynucleotide 3'-phosphatase activity (GO:0046403)	1	0	0	-	< 0.2	1
UDP-galactosyltransferase activity (GO:0035250)	10	0	0.02	-	< 0.2	1
uridine kinase activity (GO:0004849)	18	0	0.03	-	< 0.2	1
transcriptional activator activity, RNA polymerase II transcription regulatory region sequence-specific binding (GO:0001228)	94	0	0.18	-	< 0.2	1
ureidoglycolate hydrolase activity (GO:0004848)	1	0	0	-	< 0.2	1
single-stranded DNA-dependent ATPase activity (GO:0043142)	1	0	0	-	< 0.2	1
transcriptional repressor activity, RNA polymerase II transcription regulatory region sequence-specific binding (GO:0001227)	7	0	0.01	-	< 0.2	1
ATP-dependent 5'-3' DNA helicase activity (GO:0043141)	5	0	0.01	-	< 0.2	1
urate oxidase activity (GO:0004846)	1	0	0	-	< 0.2	1
xylose isomerase activity (GO:0009045)	1	0	0	-	< 0.2	1
ATP-dependent 3'-5' DNA helicase activity (GO:0043140)	13	0	0.03	-	< 0.2	1
uracil phosphoribosyltransferase activity (GO:0004845)	1	0	0	-	< 0.2	1
uracil DNA N-glycosylase activity (GO:0004844)	2	0	0	-	< 0.2	1
thiol-dependent ubiquitin-specific protease activity (GO:0004843)	26	0	0.05	-	< 0.2	1
ubiquitin-protein transferase activity (GO:0004842)	665	0	1.28	-	< 0.2	1
uridylate kinase activity (GO:0009041)	8	0	0.02	-	< 0.2	1
tRNA N-acetyltransferase activity (GO:0051392)	2	0	0	-	< 0.2	1
histone methyltransferase activity (GO:0042054)	47	0	0.09	-	< 0.2	1
protein disulfide isomerase activity (GO:0003756)	21	0	0.04	-	< 0.2	1
myristoyltransferase activity (GO:0019107)	2	0	0	-	< 0.2	1
peptidyl-prolyl cis-trans isomerase activity (GO:0003755)	86	0	0.17	-	< 0.2	1
DNA N-glycosylase activity (GO:0019104)	24	0	0.05	-	< 0.2	1
5'-3' DNA helicase activity (GO:0043139)	5	0	0.01	-	< 0.2	1
3'-5' DNA helicase activity (GO:0043138)	20	0	0.04	-	< 0.2	1
glycerol-3-phosphatase activity (GO:0043136)	1	0	0	-	< 0.2	1
urease activity (GO:0009039)	1	0	0	-	< 0.2	1
ubiquitin binding (GO:0043130)	34	0	0.07	-	< 0.2	1
ATPase activity, coupled to movement of substances (GO:0043492)	303	0	0.58	-	< 0.2	1
protein phosphorylated amino acid binding (GO:0045309)	3	0	0.01	-	< 0.2	1
tryptophan synthase activity (GO:0004834)	6	0	0.01	-	< 0.2	1
valine-tRNA ligase activity (GO:0004832)	10	0	0.02	-	< 0.2	1
GTPase binding (GO:0051020)	81	0	0.16	-	< 0.2	1
tyrosine-tRNA ligase activity (GO:0004831)	2	0	0	-	< 0.2	1
tryptophan-tRNA ligase activity (GO:0004830)	2	0	0	-	< 0.2	1
acyl-[acyl-carrier-protein] desaturase activity (GO:0045300)	6	0	0.01	-	< 0.2	1
translation release factor activity (GO:0003747)	16	0	0.03	-	< 0.2	1
translation elongation factor activity (GO:0003746)	42	0	0.08	-	< 0.2	1
translation initiation factor activity (GO:0003743)	109	0	0.21	-	< 0.2	1
sphingosine N-acyltransferase activity (GO:0050291)	5	0	0.01	-	< 0.2	1
sphingomyelin phosphodiesterase D activity (GO:0050290)	1	0	0	-	< 0.2	1
transcription regulatory region DNA binding (GO:0044212)	555	0	1.07	-	< 0.2	1
N6-threonylcarbomyladenosine methylthiotransferase activity (GO:0035598)	2	0	0	-	< 0.2	1
methylthiotransferase activity (GO:0035596)	2	0	0	-	< 0.2	1
tetraacyldisaccharide 4'-kinase activity (GO:0009029)	1	0	0	-	< 0.2	1
threonine-tRNA ligase activity (GO:0004829)	3	0	0.01	-	< 0.2	1
serine-tRNA ligase activity (GO:0004828)	4	0	0.01	-	< 0.2	1
proline-tRNA ligase activity (GO:0004827)	4	0	0.01	-	< 0.2	1
actin filament binding (GO:0051015)	23	0	0.04	-	< 0.2	1
mannose-ethanolamine phosphotransferase activity (GO:0051377)	3	0	0.01	-	< 0.2	1
phenylalanine-tRNA ligase activity (GO:0004826)	17	0	0.03	-	< 0.2	1
methionine-tRNA ligase activity (GO:0004825)	3	0	0.01	-	< 0.2	1
lysine-tRNA ligase activity (GO:0004824)	4	0	0.01	-	< 0.2	1
leucine-tRNA ligase activity (GO:0004823)	3	0	0.01	-	< 0.2	1
microtubule minus-end binding (GO:0051011)	7	0	0.01	-	< 0.2	1
isoleucine-tRNA ligase activity (GO:0004822)	3	0	0.01	-	< 0.2	1
rRNA (cytosine-C5-)-methyltransferase activity (GO:0009383)	1	0	0	-	< 0.2	1
microtubule plus-end binding (GO:0051010)	2	0	0	-	< 0.2	1
histidine-tRNA ligase activity (GO:0004821)	2	0	0	-	< 0.2	1
glycine-tRNA ligase activity (GO:0004820)	4	0	0.01	-	< 0.2	1
histone binding (GO:0042393)	54	0	0.1	-	< 0.2	1
single-stranded DNA exodeoxyribonuclease activity (GO:0008297)	1	0	0	-	< 0.2	1
ATPase inhibitor activity (GO:0042030)	2	0	0	-	< 0.2	1
structural constituent of ribosome (GO:0003735)	492	0	0.95	-	< 0.2	1
3'-5'-exodeoxyribonuclease activity (GO:0008296)	7	0	0.01	-	< 0.2	1
mRNA 3'-UTR binding (GO:0003730)	12	0	0.02	-	< 0.2	1
molybdate ion transmembrane transporter activity (GO:0015098)	7	0	0.01	-	< 0.2	1
tRNA (guanine-N1-)-methyltransferase activity (GO:0009019)	3	0	0.01	-	< 0.2	1
glutamine-tRNA ligase activity (GO:0004819)	2	0	0	-	< 0.2	1
magnesium ion transmembrane transporter activity (GO:0015095)	32	0	0.06	-	< 0.2	1
glutamate-tRNA ligase activity (GO:0004818)	3	0	0.01	-	< 0.2	1
cysteine-tRNA ligase activity (GO:0004817)	4	0	0.01	-	< 0.2	1
four-way junction helicase activity (GO:0009378)	13	0	0.03	-	< 0.2	1
asparagine-tRNA ligase activity (GO:0004816)	5	0	0.01	-	< 0.2	1
aspartate-tRNA ligase activity (GO:0004815)	1	0	0	-	< 0.2	1
ligase activity, forming nitrogen-metal bonds, forming coordination complexes (GO:0051003)	4	0	0.01	-	< 0.2	1
arginine-tRNA ligase activity (GO:0004814)	1	0	0	-	< 0.2	1
succinate-semialdehyde dehydrogenase [NAD(P)+] activity (GO:0009013)	1	0	0	-	< 0.2	1
ligase activity, forming nitrogen-metal bonds (GO:0051002)	4	0	0.01	-	< 0.2	1
alanine-tRNA ligase activity (GO:0004813)	5	0	0.01	-	< 0.2	1
aminoacyl-tRNA ligase activity (GO:0004812)	88	0	0.17	-	< 0.2	1
starch synthase activity (GO:0009011)	8	0	0.02	-	< 0.2	1
mRNA binding (GO:0003729)	97	0	0.19	-	< 0.2	1
lipid binding (GO:0008289)	198	0	0.38	-	< 0.2	1
NAD+ binding (GO:0070403)	10	0	0.02	-	< 0.2	1
imidazoleglycerol-phosphate synthase activity (GO:0000107)	2	0	0	-	< 0.2	1
single-stranded RNA binding (GO:0003727)	75	0	0.14	-	< 0.2	1
NADPH binding (GO:0070402)	4	0	0.01	-	< 0.2	1
double-stranded RNA binding (GO:0003725)	5	0	0.01	-	< 0.2	1
succinate dehydrogenase activity (GO:0000104)	3	0	0.01	-	< 0.2	1
RNA helicase activity (GO:0003724)	108	0	0.21	-	< 0.2	1
RNA binding (GO:0003723)	1575	0	3.04	-	< 0.2	1
telomerase RNA reverse transcriptase activity (GO:0003721)	2	0	0	-	< 0.2	1
telomerase activity (GO:0003720)	2	0	0	-	< 0.2	1
NAD(P)H oxidase activity (GO:0016174)	1	0	0	-	< 0.2	1
tRNA (guanine-N2-)-methyltransferase activity (GO:0004809)	3	0	0.01	-	< 0.2	1
DNA-methyltransferase activity (GO:0009008)	3	0	0.01	-	< 0.2	1
calcium ion transmembrane transporter activity (GO:0015085)	58	0	0.11	-	< 0.2	1
site-specific DNA-methyltransferase (adenine-specific) activity (GO:0009007)	1	0	0	-	< 0.2	1
triose-phosphate isomerase activity (GO:0004807)	6	0	0.01	-	< 0.2	1
triglyceride lipase activity (GO:0004806)	4	0	0.01	-	< 0.2	1
telomerase inhibitor activity (GO:0010521)	1	0	0	-	< 0.2	1
trehalose-phosphatase activity (GO:0004805)	10	0	0.02	-	< 0.2	1
sodium ion transmembrane transporter activity (GO:0015081)	23	0	0.04	-	< 0.2	1
transketolase activity (GO:0004802)	2	0	0	-	< 0.2	1
serine O-acetyltransferase activity (GO:0009001)	5	0	0.01	-	< 0.2	1
sedoheptulose-7-phosphate:D-glyceraldehyde-3-phosphate glyceronetransferase activity (GO:0004801)	3	0	0.01	-	< 0.2	1
heparan sulfate sulfotransferase activity (GO:0034483)	1	0	0	-	< 0.2	1
protein methyltransferase activity (GO:0008276)	68	0	0.13	-	< 0.2	1
transcription corepressor activity (GO:0003714)	46	0	0.09	-	< 0.2	1
SUMO transferase activity (GO:0019789)	10	0	0.02	-	< 0.2	1
transcription coactivator activity (GO:0003713)	41	0	0.08	-	< 0.2	1
chlorophyll binding (GO:0016168)	43	0	0.08	-	< 0.2	1
NEDD8 transferase activity (GO:0019788)	3	0	0.01	-	< 0.2	1
transcription cofactor activity (GO:0003712)	142	0	0.27	-	< 0.2	1
ubiquitin-like protein transferase activity (GO:0019787)	672	0	1.3	-	< 0.2	1
DNA topoisomerase binding (GO:0044547)	1	0	0	-	< 0.2	1
secondary active sulfate transmembrane transporter activity (GO:0008271)	17	0	0.03	-	< 0.2	1
zinc ion binding (GO:0008270)	1450	0	2.8	-	< 0.2	1
NEDD8-specific protease activity (GO:0019784)	4	0	0.01	-	< 0.2	1
ubiquitin-like protein-specific protease activity (GO:0019783)	77	0	0.15	-	< 0.2	1
beta-amylase activity (GO:0016161)	13	0	0.03	-	< 0.2	1
NEDD8 activating enzyme activity (GO:0019781)	4	0	0.01	-	< 0.2	1
amylase activity (GO:0016160)	19	0	0.04	-	< 0.2	1
potassium ion transmembrane transporter activity (GO:0015079)	97	0	0.19	-	< 0.2	1
hydrogen ion transmembrane transporter activity (GO:0015078)	148	0	0.29	-	< 0.2	1
pectin acetylesterase activity (GO:0052793)	11	0	0.02	-	< 0.2	1
monovalent inorganic cation transmembrane transporter activity (GO:0015077)	250	0	0.48	-	< 0.2	1
ion transmembrane transporter activity (GO:0015075)	883	0	1.7	-	< 0.2	1
Mo-molybdopterin cofactor sulfurase activity (GO:0008265)	1	0	0	-	< 0.2	1
sucrose synthase activity (GO:0016157)	15	0	0.03	-	< 0.2	1
Atg8 ligase activity (GO:0019776)	4	0	0.01	-	< 0.2	1
cullin family protein binding (GO:0097602)	7	0	0.01	-	< 0.2	1
nickel cation binding (GO:0016151)	6	0	0.01	-	< 0.2	1
double-stranded RNA-specific ribonuclease activity (GO:0032296)	13	0	0.03	-	< 0.2	1
alpha-amylase inhibitor activity (GO:0015066)	2	0	0	-	< 0.2	1
purine nucleoside binding (GO:0001883)	325	0	0.63	-	< 0.2	1
nucleoside binding (GO:0001882)	335	0	0.65	-	< 0.2	1
translation release factor activity, codon specific (GO:0016149)	10	0	0.02	-	< 0.2	1
5'-nucleotidase activity (GO:0008253)	10	0	0.02	-	< 0.2	1
pyruvate, phosphate dikinase activity (GO:0050242)	1	0	0	-	< 0.2	1
nucleotidase activity (GO:0008252)	19	0	0.04	-	< 0.2	1
tRNA-specific adenosine deaminase activity (GO:0008251)	2	0	0	-	< 0.2	1
calcium-dependent protein kinase activity (GO:0010857)	52	0	0.1	-	< 0.2	1
pattern binding (GO:0001871)	242	0	0.47	-	< 0.2	1
ubiquitin-ubiquitin ligase activity (GO:0034450)	4	0	0.01	-	< 0.2	1
omega peptidase activity (GO:0008242)	9	0	0.02	-	< 0.2	1
macromolecular complex binding (GO:0044877)	165	0	0.32	-	< 0.2	1
tripeptidyl-peptidase activity (GO:0008240)	2	0	0	-	< 0.2	1
8-oxo-7,8-dihydrodeoxyguanosine triphosphate pyrophosphatase activity (GO:0035539)	3	0	0.01	-	< 0.2	1
oxidoreductase activity (GO:0016491)	2235	0	4.31	-	< 0.2	1
protein histidine kinase binding (GO:0043424)	18	0	0.03	-	< 0.2	1
oxidoreductase activity, oxidizing metal ions with flavin as acceptor (GO:0043783)	1	0	0	-	< 0.2	1
dipeptidyl-peptidase activity (GO:0008239)	2	0	0	-	< 0.2	1
exopeptidase activity (GO:0008238)	107	0	0.21	-	< 0.2	1
metallopeptidase activity (GO:0008237)	104	0	0.2	-	< 0.2	1
serine-type peptidase activity (GO:0008236)	259	0	0.5	-	< 0.2	1
metalloexopeptidase activity (GO:0008235)	22	0	0.04	-	< 0.2	1
cysteine-type peptidase activity (GO:0008234)	152	0	0.29	-	< 0.2	1
peptidase activity (GO:0008233)	737	0	1.42	-	< 0.2	1
adenyl-nucleotide exchange factor activity (GO:0000774)	5	0	0.01	-	< 0.2	1
prostaglandin-E synthase activity (GO:0050220)	2	0	0	-	< 0.2	1
peptide-lysine-N-acetyltransferase activity (GO:0061733)	37	0	0.07	-	< 0.2	1
NADH pyrophosphatase activity (GO:0035529)	2	0	0	-	< 0.2	1
ribonucleoside-diphosphate reductase activity (GO:0061731)	3	0	0.01	-	< 0.2	1
NADPH-adrenodoxin reductase activity (GO:0015039)	1	0	0	-	< 0.2	1
glutathione disulfide oxidoreductase activity (GO:0015038)	3	0	0.01	-	< 0.2	1
phosphatidylinositol-3-phosphate binding (GO:0032266)	1	0	0	-	< 0.2	1
peptide disulfide oxidoreductase activity (GO:0015037)	3	0	0.01	-	< 0.2	1
primary active transmembrane transporter activity (GO:0015399)	311	0	0.6	-	< 0.2	1
disulfide oxidoreductase activity (GO:0015036)	143	0	0.28	-	< 0.2	1
protein disulfide oxidoreductase activity (GO:0015035)	103	0	0.2	-	< 0.2	1
hydrogen-translocating pyrophosphatase activity (GO:0009678)	15	0	0.03	-	< 0.2	1
phosphopantetheine binding (GO:0031177)	15	0	0.03	-	< 0.2	1
nitrate:proton symporter activity (GO:0009671)	1	0	0	-	< 0.2	1
sterol desaturase activity (GO:0070704)	3	0	0.01	-	< 0.2	1
peptide transmembrane transporter activity (GO:1904680)	54	0	0.1	-	< 0.2	1
four-way junction DNA binding (GO:0000400)	10	0	0.02	-	< 0.2	1
sinapyl alcohol dehydrogenase activity (GO:0052747)	1	0	0	-	< 0.2	1
inositol phosphate phosphatase activity (GO:0052745)	8	0	0.02	-	< 0.2	1
phosphatidylinositol kinase activity (GO:0052742)	7	0	0.01	-	< 0.2	1
potassium:proton antiporter activity (GO:0015386)	10	0	0.02	-	< 0.2	1
sodium:proton antiporter activity (GO:0015385)	8	0	0.02	-	< 0.2	1
glucuronosyltransferase activity (GO:0015020)	11	0	0.02	-	< 0.2	1
glutaminyl-tRNA synthase (glutamine-hydrolyzing) activity (GO:0050567)	3	0	0.01	-	< 0.2	1
ATP-dependent microtubule motor activity, plus-end-directed (GO:0008574)	18	0	0.03	-	< 0.2	1
fucokinase activity (GO:0050201)	2	0	0	-	< 0.2	1
N(6)-L-threonylcarbamoyladenine synthase (GO:0061711)	1	0	0	-	< 0.2	1
pyrophosphatase activity (GO:0016462)	990	0	1.91	-	< 0.2	1
beta-glucanase activity (GO:0052736)	1	0	0	-	< 0.2	1
galactosylgalactosylxylosylprotein 3-beta-glucuronosyltransferase activity (GO:0015018)	8	0	0.02	-	< 0.2	1
potassium:chloride symporter activity (GO:0015379)	2	0	0	-	< 0.2	1
cation:chloride symporter activity (GO:0015377)	2	0	0	-	< 0.2	1
solute:sodium symporter activity (GO:0015370)	1	0	0	-	< 0.2	1
microtubule-severing ATPase activity (GO:0008568)	37	0	0.07	-	< 0.2	1
phosphate ion binding (GO:0042301)	1	0	0	-	< 0.2	1
protein transporter activity (GO:0008565)	119	0	0.23	-	< 0.2	1
C-acetyltransferase activity (GO:0016453)	2	0	0	-	< 0.2	1
L-malate dehydrogenase activity (GO:0030060)	23	0	0.04	-	< 0.2	1
inositol-1,3,4-trisphosphate 5-kinase activity (GO:0052726)	7	0	0.01	-	< 0.2	1
inositol-1,3,4-trisphosphate 6-kinase activity (GO:0052725)	7	0	0.01	-	< 0.2	1
calcium:proton antiporter activity (GO:0015369)	6	0	0.01	-	< 0.2	1
fatty acid in-chain hydroxylase activity (GO:0052722)	1	0	0	-	< 0.2	1
calcium:cation antiporter activity (GO:0015368)	19	0	0.04	-	< 0.2	1
oxoglutarate:malate antiporter activity (GO:0015367)	2	0	0	-	< 0.2	1
heme-copper terminal oxidase activity (GO:0015002)	9	0	0.02	-	< 0.2	1
protein carboxyl O-methyltransferase activity (GO:0051998)	4	0	0.01	-	< 0.2	1
squalene synthase activity (GO:0051996)	8	0	0.02	-	< 0.2	1
(R)-2-hydroxyglutarate dehydrogenase activity (GO:0051990)	1	0	0	-	< 0.2	1
protein-cysteine S-acyltransferase activity (GO:0019707)	39	0	0.08	-	< 0.2	1
protein-cysteine S-palmitoyltransferase activity (GO:0019706)	39	0	0.08	-	< 0.2	1
hydrogen-exporting ATPase activity, phosphorylative mechanism (GO:0008553)	16	0	0.03	-	< 0.2	1
neutral L-amino acid secondary active transmembrane transporter activity (GO:0005294)	1	0	0	-	< 0.2	1
hydroquinone:oxygen oxidoreductase activity (GO:0052716)	50	0	0.1	-	< 0.2	1
Unclassified (UNCLASSIFIED)	19088	0	36.83	-	< 0.2	0
DNA-N1-methyladenine dioxygenase activity (GO:0043734)	2	0	0	-	< 0.2	1
DNA-3-methylbase glycosylase activity (GO:0043733)	13	0	0.03	-	< 0.2	1
iron-nicotianamine transmembrane transporter activity (GO:0051980)	5	0	0.01	-	< 0.2	1
nucleosome binding (GO:0031491)	13	0	0.03	-	< 0.2	1
chromatin DNA binding (GO:0031490)	14	0	0.03	-	< 0.2	1
cobalt ion binding (GO:0050897)	4	0	0.01	-	< 0.2	1
hydrolase activity, hydrolyzing N-glycosyl compounds (GO:0016799)	49	0	0.09	-	< 0.2	1
rRNA (uridine) methyltransferase activity (GO:0016436)	9	0	0.02	-	< 0.2	1
hydrolase activity, acting on glycosyl bonds (GO:0016798)	642	0	1.24	-	< 0.2	1
sodium:amino acid symporter activity (GO:0005283)	1	0	0	-	< 0.2	1
rRNA (guanine) methyltransferase activity (GO:0016435)	6	0	0.01	-	< 0.2	1
rRNA (cytosine) methyltransferase activity (GO:0016434)	1	0	0	-	< 0.2	1
exonuclease activity, active with either ribo- or deoxyribonucleic acids and producing 5'-phosphomonoesters (GO:0016796)	47	0	0.09	-	< 0.2	1
rRNA (adenine) methyltransferase activity (GO:0016433)	5	0	0.01	-	< 0.2	1
calcium-dependent cysteine-type endopeptidase activity (GO:0004198)	6	0	0.01	-	< 0.2	1
phosphatase activity (GO:0016791)	372	0	0.72	-	< 0.2	1
cysteine-type endopeptidase activity (GO:0004197)	65	0	0.13	-	< 0.2	1
thiolester hydrolase activity (GO:0016790)	43	0	0.08	-	< 0.2	1
aspartic-type endopeptidase activity (GO:0004190)	114	0	0.22	-	< 0.2	1
alpha-(1,2)-fucosyltransferase activity (GO:0031127)	8	0	0.02	-	< 0.2	1
pseudouridine synthase activity (GO:0009982)	27	0	0.05	-	< 0.2	1
long-chain-alcohol O-fatty-acyltransferase activity (GO:0047196)	14	0	0.03	-	< 0.2	1
Ran GTPase binding (GO:0008536)	35	0	0.07	-	< 0.2	1
holo-[acyl-carrier-protein] synthase activity (GO:0008897)	3	0	0.01	-	< 0.2	1
tRNA (adenine-N1-)-methyltransferase activity (GO:0016429)	1	0	0	-	< 0.2	1
oxidized purine nucleobase lesion DNA N-glycosylase activity (GO:0008534)	6	0	0.01	-	< 0.2	1
tRNA (cytosine-5-)-methyltransferase activity (GO:0016428)	1	0	0	-	< 0.2	1
tRNA (cytosine) methyltransferase activity (GO:0016427)	1	0	0	-	< 0.2	1
tRNA (adenine) methyltransferase activity (GO:0016426)	1	0	0	-	< 0.2	1
hydrolase activity, acting on ester bonds (GO:0016788)	1662	0	3.21	-	< 0.2	1
riboflavin kinase activity (GO:0008531)	2	0	0	-	< 0.2	1
hydrolase activity (GO:0016787)	4476	0	8.64	-	< 0.2	0.132
tRNA (guanine) methyltransferase activity (GO:0016423)	14	0	0.03	-	< 0.2	1
mRNA (2'-O-methyladenosine-N6-)-methyltransferase activity (GO:0016422)	1	0	0	-	< 0.2	1
CoA carboxylase activity (GO:0016421)	11	0	0.02	-	< 0.2	1
sulfurtransferase activity (GO:0016783)	19	0	0.04	-	< 0.2	1
malonyltransferase activity (GO:0016420)	2	0	0	-	< 0.2	1
transferase activity, transferring sulfur-containing groups (GO:0016782)	70	0	0.14	-	< 0.2	1
phosphotransferase activity, paired acceptors (GO:0016781)	1	0	0	-	< 0.2	1
phosphotransferase activity, for other substituted phosphate groups (GO:0016780)	22	0	0.04	-	< 0.2	1
serine-type carboxypeptidase activity (GO:0004185)	60	0	0.12	-	< 0.2	1
metallocarboxypeptidase activity (GO:0004181)	4	0	0.01	-	< 0.2	1
guanyl ribonucleotide binding (GO:0032561)	325	0	0.63	-	< 0.2	1
carboxypeptidase activity (GO:0004180)	67	0	0.13	-	< 0.2	1
proton motive force dependent protein transmembrane transporter activity (GO:0009977)	1	0	0	-	< 0.2	1
tocopherol cyclase activity (GO:0009976)	2	0	0	-	< 0.2	1
cyclase activity (GO:0009975)	2	0	0	-	< 0.2	1
ATPase activity, coupled to transmembrane movement of substances (GO:0042626)	284	0	0.55	-	< 0.2	1
ATPase coupled ion transmembrane transporter activity (GO:0042625)	112	0	0.22	-	< 0.2	1
2-C-methyl-D-erythritol 4-phosphate cytidylyltransferase activity (GO:0050518)	1	0	0	-	< 0.2	1
ATPase activity, coupled (GO:0042623)	581	0	1.12	-	< 0.2	1
glycerophosphodiester phosphodiesterase activity (GO:0008889)	5	0	0.01	-	< 0.2	1
4-(cytidine 5'-diphospho)-2-C-methyl-D-erythritol kinase activity (GO:0050515)	2	0	0	-	< 0.2	1
potassium channel activity (GO:0005267)	45	0	0.09	-	< 0.2	1
S-malonyltransferase activity (GO:0016419)	2	0	0	-	< 0.2	1
S-acetyltransferase activity (GO:0016418)	3	0	0.01	-	< 0.2	1
S-acyltransferase activity (GO:0016417)	47	0	0.09	-	< 0.2	1
nucleotidyltransferase activity (GO:0016779)	203	0	0.39	-	< 0.2	1
oxidized pyrimidine nucleobase lesion DNA N-glycosylase activity (GO:0000703)	1	0	0	-	< 0.2	1
diphosphotransferase activity (GO:0016778)	7	0	0.01	-	< 0.2	1
undecaprenyldiphospho-muramoylpentapeptide beta-N-acetylglucosaminyltransferase activity (GO:0050511)	1	0	0	-	< 0.2	1
oxidized base lesion DNA N-glycosylase activity (GO:0000702)	7	0	0.01	-	< 0.2	1
glutamyl-tRNA reductase activity (GO:0008883)	3	0	0.01	-	< 0.2	1
octanoyltransferase activity (GO:0016415)	1	0	0	-	< 0.2	1
calcium channel activity (GO:0005262)	2	0	0	-	< 0.2	1
phosphotransferase activity, phosphate group as acceptor (GO:0016776)	35	0	0.07	-	< 0.2	1
cation channel activity (GO:0005261)	49	0	0.09	-	< 0.2	1
O-acetyltransferase activity (GO:0016413)	69	0	0.13	-	< 0.2	1
phosphotransferase activity, nitrogenous group as acceptor (GO:0016775)	27	0	0.05	-	< 0.2	1
serine O-acyltransferase activity (GO:0016412)	5	0	0.01	-	< 0.2	1
phosphotransferase activity, carboxyl group as acceptor (GO:0016774)	15	0	0.03	-	< 0.2	1
acylglycerol O-acyltransferase activity (GO:0016411)	34	0	0.07	-	< 0.2	1
phosphotransferase activity, alcohol group as acceptor (GO:0016773)	2223	0	4.29	-	< 0.2	1
N-acyltransferase activity (GO:0016410)	118	0	0.23	-	< 0.2	1
transferase activity, transferring phosphorus-containing groups (GO:0016772)	2637	0	5.09	-	< 0.2	1
adenyl ribonucleotide binding (GO:0032559)	3746	0	7.23	-	< 0.2	0.63
aminopeptidase activity (GO:0004177)	22	0	0.04	-	< 0.2	1
ATP-dependent peptidase activity (GO:0004176)	22	0	0.04	-	< 0.2	1
endopeptidase activity (GO:0004175)	463	0	0.89	-	< 0.2	1
purine ribonucleotide binding (GO:0032555)	4068	0	7.85	-	< 0.2	0.317
electron-transferring-flavoprotein dehydrogenase activity (GO:0004174)	1	0	0	-	< 0.2	1
ribonucleotide binding (GO:0032553)	4123	0	7.96	-	< 0.2	0.282
dUTP diphosphatase activity (GO:0004170)	1	0	0	-	< 0.2	1
purine ribonucleoside binding (GO:0032550)	325	0	0.63	-	< 0.2	1
ammonium transmembrane transporter activity (GO:0008519)	32	0	0.06	-	< 0.2	1
folic acid transporter activity (GO:0008517)	1	0	0	-	< 0.2	1
glucose-1-phosphate adenylyltransferase activity (GO:0008878)	9	0	0.02	-	< 0.2	1
ethylene receptor activity (GO:0038199)	6	0	0.01	-	< 0.2	1
glucan endo-1,3-beta-D-glucosidase activity (GO:0042973)	2	0	0	-	< 0.2	1
sucrose transmembrane transporter activity (GO:0008515)	2	0	0	-	< 0.2	1
palmitoyltransferase activity (GO:0016409)	39	0	0.08	-	< 0.2	1
organic anion transmembrane transporter activity (GO:0008514)	216	0	0.42	-	< 0.2	1
C-acyltransferase activity (GO:0016408)	2	0	0	-	< 0.2	1
acetyltransferase activity (GO:0016407)	181	0	0.35	-	< 0.2	1
transferase activity, transferring nitrogenous groups (GO:0016769)	59	0	0.11	-	< 0.2	1
chloride channel activity (GO:0005254)	13	0	0.03	-	< 0.2	1
anion channel activity (GO:0005253)	23	0	0.04	-	< 0.2	1
CoA-ligase activity (GO:0016405)	1	0	0	-	< 0.2	1
transferase activity, transferring alkyl or aryl (other than methyl) groups (GO:0016765)	98	0	0.19	-	< 0.2	1
transferase activity, transferring pentosyl groups (GO:0016763)	68	0	0.13	-	< 0.2	1
xyloglucan:xyloglucosyl transferase activity (GO:0016762)	39	0	0.08	-	< 0.2	1
ribonucleoside binding (GO:0032549)	334	0	0.64	-	< 0.2	1
dolichol kinase activity (GO:0004168)	1	0	0	-	< 0.2	1
cellulose synthase (UDP-forming) activity (GO:0016760)	45	0	0.09	-	< 0.2	1
dodecenoyl-CoA delta-isomerase activity (GO:0004165)	4	0	0.01	-	< 0.2	1
diphthine synthase activity (GO:0004164)	1	0	0	-	< 0.2	1
3'-flap endonuclease activity (GO:0048257)	2	0	0	-	< 0.2	1
diphosphomevalonate decarboxylase activity (GO:0004163)	2	0	0	-	< 0.2	1
flap endonuclease activity (GO:0048256)	7	0	0.01	-	< 0.2	1
dimethylallyltranstransferase activity (GO:0004161)	2	0	0	-	< 0.2	1
sulfiredoxin activity (GO:0032542)	2	0	0	-	< 0.2	1
dihydroxy-acid dehydratase activity (GO:0004160)	2	0	0	-	< 0.2	1
anion transmembrane transporter activity (GO:0008509)	293	0	0.57	-	< 0.2	1
voltage-gated potassium channel activity (GO:0005249)	35	0	0.07	-	< 0.2	1
voltage-gated chloride channel activity (GO:0005247)	13	0	0.03	-	< 0.2	1
voltage-gated calcium channel activity (GO:0005245)	1	0	0	-	< 0.2	1
fructokinase activity (GO:0008865)	6	0	0.01	-	< 0.2	1
cellulose synthase activity (GO:0016759)	45	0	0.09	-	< 0.2	1
voltage-gated ion channel activity (GO:0005244)	59	0	0.11	-	< 0.2	1
formyltetrahydrofolate deformylase activity (GO:0008864)	2	0	0	-	< 0.2	1
transferase activity, transferring hexosyl groups (GO:0016758)	658	0	1.27	-	< 0.2	1
formate dehydrogenase (NAD+) activity (GO:0008863)	1	0	0	-	< 0.2	1
transferase activity, transferring glycosyl groups (GO:0016757)	792	0	1.53	-	< 0.2	1
molybdopterin synthase activity (GO:0030366)	2	0	0	-	< 0.2	1
glutathione gamma-glutamylcysteinyltransferase activity (GO:0016756)	3	0	0.01	-	< 0.2	1
transferase activity, transferring amino-acyl groups (GO:0016755)	12	0	0.02	-	< 0.2	1
S-succinyltransferase activity (GO:0016751)	3	0	0.01	-	< 0.2	1
dihydropteroate synthase activity (GO:0004156)	1	0	0	-	< 0.2	1
alpha-glucosidase activity (GO:0090599)	2	0	0	-	< 0.2	1
dihydroorotate dehydrogenase activity (GO:0004152)	2	0	0	-	< 0.2	1
dihydroorotase activity (GO:0004151)	1	0	0	-	< 0.2	1
dihydroneopterin aldolase activity (GO:0004150)	1	0	0	-	< 0.2	1
anion:anion antiporter activity (GO:0015301)	13	0	0.03	-	< 0.2	1
ATPase activity, coupled to transmembrane movement of ions, phosphorylative mechanism (GO:0015662)	54	0	0.1	-	< 0.2	1
extracellular-glutamate-gated ion channel activity (GO:0005234)	4	0	0.01	-	< 0.2	1
succinyltransferase activity (GO:0016748)	3	0	0.01	-	< 0.2	1
transferase activity, transferring acyl groups other than amino-acyl groups (GO:0016747)	516	0	1	-	< 0.2	1
transferase activity, transferring acyl groups (GO:0016746)	576	0	1.11	-	< 0.2	1
activating transcription factor binding (GO:0033613)	3	0	0.01	-	< 0.2	1
excitatory extracellular ligand-gated ion channel activity (GO:0005231)	4	0	0.01	-	< 0.2	1
extracellular ligand-gated ion channel activity (GO:0005230)	59	0	0.11	-	< 0.2	1
transferase activity, transferring aldehyde or ketonic groups (GO:0016744)	17	0	0.03	-	< 0.2	1
carboxyl- or carbamoyltransferase activity (GO:0016743)	3	0	0.01	-	< 0.2	1
auxin transmembrane transporter activity (GO:0080161)	16	0	0.03	-	< 0.2	1
dihydrolipoyllysine-residue succinyltransferase activity (GO:0004149)	3	0	0.01	-	< 0.2	1
hydroxymethyl-, formyl- and related transferase activity (GO:0016742)	23	0	0.04	-	< 0.2	1
hydroxyisourate hydrolase activity (GO:0033971)	1	0	0	-	< 0.2	1
dihydrolipoyl dehydrogenase activity (GO:0004148)	2	0	0	-	< 0.2	1
transferase activity, transferring one-carbon groups (GO:0016741)	430	0	0.83	-	< 0.2	1
transferase activity (GO:0016740)	5418	0	10.45	-	< 0.2	0.0168
dihydrofolate reductase activity (GO:0004146)	4	0	0.01	-	< 0.2	1
diacylglycerol O-acyltransferase activity (GO:0004144)	32	0	0.06	-	< 0.2	1
diacylglycerol kinase activity (GO:0004143)	9	0	0.02	-	< 0.2	1
diacylglycerol cholinephosphotransferase activity (GO:0004142)	4	0	0.01	-	< 0.2	1
alanine:sodium symporter activity (GO:0015655)	1	0	0	-	< 0.2	1
dephospho-CoA kinase activity (GO:0004140)	4	0	0.01	-	< 0.2	1
quaternary ammonium group transmembrane transporter activity (GO:0015651)	2	0	0	-	< 0.2	1
scopolin beta-glucosidase activity (GO:0102483)	1	0	0	-	< 0.2	1
calcium-dependent protein serine/threonine kinase activity (GO:0009931)	52	0	0.1	-	< 0.2	1
peroxiredoxin activity (GO:0051920)	3	0	0.01	-	< 0.2	1
sulfur compound transmembrane transporter activity (GO:1901682)	38	0	0.07	-	< 0.2	1
sulfur compound binding (GO:1901681)	27	0	0.05	-	< 0.2	1
pyruvate transmembrane transporter activity (GO:0050833)	4	0	0.01	-	< 0.2	1
4-hydroxy-tetrahydrodipicolinate synthase (GO:0008840)	2	0	0	-	< 0.2	1
RNA polymerase II C-terminal domain binding (GO:0099122)	3	0	0.01	-	< 0.2	1
oxidoreductase activity, acting on iron-sulfur proteins as donors, NAD or NADP as acceptor (GO:0016731)	3	0	0.01	-	< 0.2	1
N,N-dimethylaniline monooxygenase activity (GO:0004499)	20	0	0.04	-	< 0.2	1
oxidoreductase activity, acting on iron-sulfur proteins as donors (GO:0016730)	4	0	0.01	-	< 0.2	1
monooxygenase activity (GO:0004497)	471	0	0.91	-	< 0.2	1
4-alpha-glucanotransferase activity (GO:0004134)	3	0	0.01	-	< 0.2	1
mevalonate kinase activity (GO:0004496)	5	0	0.01	-	< 0.2	1
glycogen debranching enzyme activity (GO:0004133)	3	0	0.01	-	< 0.2	1
cytochrome-c peroxidase activity (GO:0004130)	11	0	0.02	-	< 0.2	1
methylmalonate-semialdehyde dehydrogenase (acylating) activity (GO:0004491)	5	0	0.01	-	< 0.2	1
histidine phosphotransfer kinase activity (GO:0009927)	18	0	0.03	-	< 0.2	1
phosphate transmembrane transporter activity (GO:1901677)	14	0	0.03	-	< 0.2	1
protein-disulfide reductase activity (GO:0047134)	38	0	0.07	-	< 0.2	1
4-hydroxy-tetrahydrodipicolinate reductase (GO:0008839)	4	0	0.01	-	< 0.2	1
alkali metal ion binding (GO:0031420)	20	0	0.04	-	< 0.2	1
diaminopimelate epimerase activity (GO:0008837)	2	0	0	-	< 0.2	1
ceramide cholinephosphotransferase activity (GO:0047493)	2	0	0	-	< 0.2	1
ion channel activity (GO:0005216)	148	0	0.29	-	< 0.2	1
diaminopimelate decarboxylase activity (GO:0008836)	2	0	0	-	< 0.2	1
ice binding (GO:0050825)	1	0	0	-	< 0.2	1
transporter activity (GO:0005215)	1828	0	3.53	-	< 0.2	1
diaminohydroxyphosphoribosylaminopyrimidine deaminase activity (GO:0008835)	3	0	0.01	-	< 0.2	1
water binding (GO:0050824)	1	0	0	-	< 0.2	1
oxidoreductase activity, acting on CH or CH2 groups, disulfide as acceptor (GO:0016728)	3	0	0.01	-	< 0.2	1
DNA polymerase processivity factor activity (GO:0030337)	2	0	0	-	< 0.2	1
oxidoreductase activity, acting on CH or CH2 groups, NAD or NADP as acceptor (GO:0016726)	7	0	0.01	-	< 0.2	1
oxidoreductase activity, acting on CH or CH2 groups (GO:0016725)	14	0	0.03	-	< 0.2	1
oxidoreductase activity, oxidizing metal ions, oxygen as acceptor (GO:0016724)	6	0	0.01	-	< 0.2	1
GTPase regulator activity (GO:0030695)	81	0	0.16	-	< 0.2	1
cyclin binding (GO:0030332)	4	0	0.01	-	< 0.2	1
cytochrome-c oxidase activity (GO:0004129)	9	0	0.02	-	< 0.2	1
oxidoreductase activity, oxidizing metal ions (GO:0016722)	94	0	0.18	-	< 0.2	1
cytochrome-b5 reductase activity, acting on NAD(P)H (GO:0004128)	5	0	0.01	-	< 0.2	1
oxidoreductase activity, acting on superoxide radicals as acceptor (GO:0016721)	14	0	0.03	-	< 0.2	1
cytidylate kinase activity (GO:0004127)	3	0	0.01	-	< 0.2	1
methylenetetrahydrofolate reductase (NAD(P)H) activity (GO:0004489)	2	0	0	-	< 0.2	1
cytidine deaminase activity (GO:0004126)	2	0	0	-	< 0.2	1
methylenetetrahydrofolate dehydrogenase (NADP+) activity (GO:0004488)	7	0	0.01	-	< 0.2	1
cysteine synthase activity (GO:0004124)	12	0	0.02	-	< 0.2	1
cystathionine gamma-lyase activity (GO:0004123)	10	0	0.02	-	< 0.2	1
mRNA guanylyltransferase activity (GO:0004484)	2	0	0	-	< 0.2	1
cystathionine beta-lyase activity (GO:0004121)	2	0	0	-	< 0.2	1
mRNA (guanine-N7-)-methyltransferase activity (GO:0004482)	3	0	0.01	-	< 0.2	1
sterol delta7 reductase activity (GO:0009918)	3	0	0.01	-	< 0.2	1
alternative oxidase activity (GO:0009916)	6	0	0.01	-	< 0.2	1
tubulin binding (GO:0015631)	178	0	0.34	-	< 0.2	1
L-ascorbic acid binding (GO:0031418)	17	0	0.03	-	< 0.2	1
S-(hydroxymethyl)glutathione dehydrogenase activity (GO:0051903)	2	0	0	-	< 0.2	1
phosphoserine binding (GO:0050815)	3	0	0.01	-	< 0.2	1
carotene 7,8-desaturase activity (GO:0016719)	2	0	0	-	< 0.2	1
cyanate hydratase activity (GO:0008824)	1	0	0	-	< 0.2	1
mannosylglycoprotein endo-beta-mannosidase activity (GO:0033947)	1	0	0	-	< 0.2	1
oxidoreductase activity, acting on paired donors, with oxidation of a pair of donors resulting in the reduction of molecular oxygen to two molecules of water (GO:0016717)	22	0	0.04	-	< 0.2	1
crossover junction endodeoxyribonuclease activity (GO:0008821)	2	0	0	-	< 0.2	1
structural constituent of cytoskeleton (GO:0005200)	43	0	0.08	-	< 0.2	1
fatty acid alpha-hydroxylase activity (GO:0080132)	2	0	0	-	< 0.2	1
oxidoreductase activity, acting on paired donors, with incorporation or reduction of molecular oxygen, reduced flavin or flavoprotein as one donor, and incorporation of one atom of oxygen (GO:0016712)	1	0	0	-	< 0.2	1
L-phenylalanine:2-oxoglutarate aminotransferase activity (GO:0080130)	7	0	0.01	-	< 0.2	1
trans-cinnamate 4-monooxygenase activity (GO:0016710)	2	0	0	-	< 0.2	1
methionine adenosyltransferase activity (GO:0004478)	10	0	0.02	-	< 0.2	1
methenyltetrahydrofolate cyclohydrolase activity (GO:0004477)	7	0	0.01	-	< 0.2	1
mannose-6-phosphate isomerase activity (GO:0004476)	2	0	0	-	< 0.2	1
2',3'-cyclic-nucleotide 3'-phosphodiesterase activity (GO:0004113)	3	0	0.01	-	< 0.2	1
cyclic-nucleotide phosphodiesterase activity (GO:0004112)	3	0	0.01	-	< 0.2	1
malate synthase activity (GO:0004474)	2	0	0	-	< 0.2	1
malate dehydrogenase (decarboxylating) (NADP+) activity (GO:0004473)	7	0	0.01	-	< 0.2	1
malate dehydrogenase (decarboxylating) (NAD+) activity (GO:0004471)	12	0	0.02	-	< 0.2	1
malic enzyme activity (GO:0004470)	12	0	0.02	-	< 0.2	1
pigment binding (GO:0031409)	23	0	0.04	-	< 0.2	1
RNA polymerase binding (GO:0070063)	24	0	0.05	-	< 0.2	1
carboxylic acid binding (GO:0031406)	109	0	0.21	-	< 0.2	1
ubiquitinyl hydrolase activity (GO:0101005)	61	0	0.12	-	< 0.2	1
oxidoreductase activity, acting on paired donors, with incorporation or reduction of molecular oxygen, NAD(P)H as one donor, and incorporation of one atom of oxygen (GO:0016709)	270	0	0.52	-	< 0.2	1
oxidoreductase activity, acting on paired donors, with incorporation or reduction of molecular oxygen, NAD(P)H as one donor, and incorporation of two atoms of oxygen into one donor (GO:0016708)	1	0	0	-	< 0.2	1
gibberellin 3-beta-dioxygenase activity (GO:0016707)	4	0	0.01	-	< 0.2	1
oxidoreductase activity, acting on paired donors, with incorporation or reduction of molecular oxygen, 2-oxoglutarate as one donor, and incorporation of one atom each of oxygen into both donors (GO:0016706)	30	0	0.06	-	< 0.2	1
oxidoreductase activity, acting on paired donors, with incorporation or reduction of molecular oxygen (GO:0016705)	575	0	1.11	-	< 0.2	1
jasmonate-amino synthetase activity (GO:0080123)	2	0	0	-	< 0.2	1
cellulase activity (GO:0008810)	34	0	0.07	-	< 0.2	1
AMP transmembrane transporter activity (GO:0080122)	5	0	0.01	-	< 0.2	1
oxidoreductase activity, acting on single donors with incorporation of molecular oxygen, incorporation of one atom of oxygen (internal monooxygenases or internal mixed function oxidases) (GO:0016703)	13	0	0.03	-	< 0.2	1
protein binding, bridging (GO:0030674)	5	0	0.01	-	< 0.2	1
coproporphyrinogen oxidase activity (GO:0004109)	3	0	0.01	-	< 0.2	1
oxidoreductase activity, acting on single donors with incorporation of molecular oxygen, incorporation of two atoms of oxygen (GO:0016702)	67	0	0.13	-	< 0.2	1
citrate (Si)-synthase activity (GO:0004108)	1	0	0	-	< 0.2	1
oxidoreductase activity, acting on single donors with incorporation of molecular oxygen (GO:0016701)	87	0	0.17	-	< 0.2	1
chorismate synthase activity (GO:0004107)	2	0	0	-	< 0.2	1
chorismate mutase activity (GO:0004106)	4	0	0.01	-	< 0.2	1
FMN binding (GO:0010181)	55	0	0.11	-	< 0.2	1
lactoylglutathione lyase activity (GO:0004462)	5	0	0.01	-	< 0.2	1
cardiolipin synthase activity (GO:0008808)	1	0	0	-	< 0.2	1
DNA topoisomerase (ATP-hydrolyzing) activator activity (GO:0072587)	1	0	0	-	< 0.2	1
phospholipid transporter activity (GO:0005548)	20	0	0.04	-	< 0.2	1
DNA topoisomerase (ATP-hydrolyzing) regulator activity (GO:0072586)	1	0	0	-	< 0.2	1
phosphatidylinositol-4,5-bisphosphate binding (GO:0005546)	2	0	0	-	< 0.2	1
1-phosphatidylinositol binding (GO:0005545)	17	0	0.03	-	< 0.2	1
glycopeptide alpha-N-acetylgalactosaminidase activity (GO:0033926)	15	0	0.03	-	< 0.2	1
calcium-dependent phospholipid binding (GO:0005544)	18	0	0.03	-	< 0.2	1
mannosyl-glycoprotein endo-beta-N-acetylglucosaminidase activity (GO:0033925)	3	0	0.01	-	< 0.2	1
phospholipid binding (GO:0005543)	75	0	0.14	-	< 0.2	1
folic acid binding (GO:0005542)	3	0	0.01	-	< 0.2	1
L-lactate dehydrogenase activity (GO:0004459)	2	0	0	-	< 0.2	1
D-lactate dehydrogenase (cytochrome) activity (GO:0004458)	1	0	0	-	< 0.2	1
lactate dehydrogenase activity (GO:0004457)	3	0	0.01	-	< 0.2	1
ketol-acid reductoisomerase activity (GO:0004455)	4	0	0.01	-	< 0.2	1
organophosphate ester transmembrane transporter activity (GO:0015605)	26	0	0.05	-	< 0.2	1
isopentenyl-diphosphate delta-isomerase activity (GO:0004452)	1	0	0	-	< 0.2	1
isocitrate lyase activity (GO:0004451)	2	0	0	-	< 0.2	1
iron chelate transmembrane transporter activity (GO:0015603)	5	0	0.01	-	< 0.2	1
isocitrate dehydrogenase (NADP+) activity (GO:0004450)	5	0	0.01	-	< 0.2	1
transcriptional repressor activity, RNA polymerase II transcription factor binding (GO:0001191)	14	0	0.03	-	< 0.2	1
transcriptional activator activity, RNA polymerase II transcription factor binding (GO:0001190)	1	0	0	-	< 0.2	1
rRNA (uridine-N3-)-methyltransferase activity (GO:0070042)	9	0	0.02	-	< 0.2	1
ATP-dependent NAD(P)H-hydrate dehydratase activity (GO:0047453)	1	0	0	-	< 0.2	1
glucose binding (GO:0005536)	6	0	0.01	-	< 0.2	1
isocitrate dehydrogenase (NAD+) activity (GO:0004449)	6	0	0.01	-	< 0.2	1
isocitrate dehydrogenase activity (GO:0004448)	11	0	0.02	-	< 0.2	1
transcription factor activity, RNA polymerase I CORE element binding transcription factor recruiting (GO:0001187)	1	0	0	-	< 0.2	1
transcription factor activity, RNA polymerase I transcription factor recruiting (GO:0001186)	1	0	0	-	< 0.2	1
rRNA (guanosine-2'-O-)-methyltransferase activity (GO:0070039)	4	0	0.01	-	< 0.2	1
rRNA (pseudouridine) methyltransferase activity (GO:0070037)	2	0	0	-	< 0.2	1
transcription factor activity, core RNA polymerase I binding (GO:0001181)	2	0	0	-	< 0.2	1
purine NTP-dependent helicase activity (GO:0070035)	141	0	0.27	-	< 0.2	1
telomerase RNA binding (GO:0070034)	8	0	0.02	-	< 0.2	1
sulfur amino acid transmembrane transporter activity (GO:0000099)	2	0	0	-	< 0.2	1
S-adenosyl-L-methionine transmembrane transporter activity (GO:0000095)	4	0	0.01	-	< 0.2	1
FK506 binding (GO:0005528)	24	0	0.05	-	< 0.2	1
4-hydroxy-4-methyl-2-oxoglutarate aldolase activity (GO:0047443)	3	0	0.01	-	< 0.2	1
phosphatidylinositol phosphate binding (GO:1901981)	3	0	0.01	-	< 0.2	1
macrolide binding (GO:0005527)	24	0	0.05	-	< 0.2	1
protein binding involved in protein folding (GO:0044183)	48	0	0.09	-	< 0.2	1
GTP binding (GO:0005525)	325	0	0.63	-	< 0.2	1
ATP binding (GO:0005524)	3215	0	6.2	-	< 0.2	1
phosphatidylinositol-4,5-bisphosphate 5-phosphatase activity (GO:0004439)	4	0	0.01	-	< 0.2	1
thymidylate synthase activity (GO:0004799)	2	0	0	-	< 0.2	1
thymidylate kinase activity (GO:0004798)	1	0	0	-	< 0.2	1
thymidine kinase activity (GO:0004797)	4	0	0.01	-	< 0.2	1
magnesium-protoporphyrin IX monomethyl ester (oxidative) cyclase activity (GO:0048529)	2	0	0	-	< 0.2	1
phosphatidylinositol phospholipase C activity (GO:0004435)	10	0	0.02	-	< 0.2	1
threonine synthase activity (GO:0004795)	2	0	0	-	< 0.2	1
L-threonine ammonia-lyase activity (GO:0004794)	1	0	0	-	< 0.2	1
threonine aldolase activity (GO:0004793)	2	0	0	-	< 0.2	1
thiosulfate sulfurtransferase activity (GO:0004792)	4	0	0.01	-	< 0.2	1
1-phosphatidylinositol 4-kinase activity (GO:0004430)	6	0	0.01	-	< 0.2	1
thioredoxin-disulfide reductase activity (GO:0004791)	76	0	0.15	-	< 0.2	1
calmodulin binding (GO:0005516)	87	0	0.17	-	< 0.2	1
protein binding (GO:0005515)	1791	0	3.46	-	< 0.2	1
thiamine-phosphate diphosphorylase activity (GO:0004789)	1	0	0	-	< 0.2	1
inorganic diphosphatase activity (GO:0004427)	21	0	0.04	-	< 0.2	1
transcription factor activity, RNA polymerase I CORE element sequence-specific binding (GO:0001169)	1	0	0	-	< 0.2	1
thiamine diphosphokinase activity (GO:0004788)	2	0	0	-	< 0.2	1
indole-3-glycerol-phosphate synthase activity (GO:0004425)	1	0	0	-	< 0.2	1
RNA polymerase I transcription factor activity, sequence-specific DNA binding (GO:0001167)	1	0	0	-	< 0.2	1
imidazoleglycerol-phosphate dehydratase activity (GO:0004424)	3	0	0.01	-	< 0.2	1
superoxide dismutase activity (GO:0004784)	14	0	0.03	-	< 0.2	1
RNA polymerase I CORE element sequence-specific DNA binding (GO:0001164)	1	0	0	-	< 0.2	1
hydroxymethylglutaryl-CoA synthase activity (GO:0004421)	3	0	0.01	-	< 0.2	1
RNA polymerase I regulatory region sequence-specific DNA binding (GO:0001163)	1	0	0	-	< 0.2	1
hydroxymethylglutaryl-CoA reductase (NADPH) activity (GO:0004420)	6	0	0.01	-	< 0.2	1
sulfate adenylyltransferase (ATP) activity (GO:0004781)	4	0	0.01	-	< 0.2	1
nucleobase-containing compound transmembrane transporter activity (GO:0015932)	42	0	0.08	-	< 0.2	1
glutamate synthase activity (GO:0015930)	4	0	0.01	-	< 0.2	1
peptidase activity, acting on L-amino acid peptides (GO:0070011)	678	0	1.31	-	< 0.2	1
single-stranded DNA binding (GO:0003697)	41	0	0.08	-	< 0.2	1
nucleoside-triphosphate diphosphatase activity (GO:0047429)	13	0	0.03	-	< 0.2	1
calcium ion binding (GO:0005509)	345	0	0.67	-	< 0.2	1
double-stranded telomeric DNA binding (GO:0003691)	21	0	0.04	-	< 0.2	1
copper ion binding (GO:0005507)	119	0	0.23	-	< 0.2	1
double-stranded DNA binding (GO:0003690)	464	0	0.9	-	< 0.2	1
iron ion binding (GO:0005506)	551	0	1.06	-	< 0.2	1
pre-mRNA 3'-splice site binding (GO:0030628)	13	0	0.03	-	< 0.2	1
fatty acid binding (GO:0005504)	9	0	0.02	-	< 0.2	1
pre-mRNA 5'-splice site binding (GO:0030627)	3	0	0.01	-	< 0.2	1
protein phosphatase activator activity (GO:0072542)	2	0	0	-	< 0.2	1
U12 snRNA binding (GO:0030626)	2	0	0	-	< 0.2	1
U5 snRNA binding (GO:0030623)	1	0	0	-	< 0.2	1
mismatched DNA binding (GO:0030983)	17	0	0.03	-	< 0.2	1
hydroxymethylglutaryl-CoA lyase activity (GO:0004419)	1	0	0	-	< 0.2	1
U4 snRNA binding (GO:0030621)	2	0	0	-	< 0.2	1
hydroxymethylbilane synthase activity (GO:0004418)	2	0	0	-	< 0.2	1
sulfate adenylyltransferase activity (GO:0004779)	4	0	0.01	-	< 0.2	1
hydroxyethylthiazole kinase activity (GO:0004417)	2	0	0	-	< 0.2	1
core promoter proximal region DNA binding (GO:0001159)	16	0	0.03	-	< 0.2	1
hydroxyacylglutathione hydrolase activity (GO:0004416)	3	0	0.01	-	< 0.2	1
hexosaminidase activity (GO:0015929)	4	0	0.01	-	< 0.2	1
fucosidase activity (GO:0015928)	6	0	0.01	-	< 0.2	1
TFIIIC-class transcription factor binding (GO:0001156)	1	0	0	-	< 0.2	1
trehalase activity (GO:0015927)	4	0	0.01	-	< 0.2	1
homoserine kinase activity (GO:0004413)	1	0	0	-	< 0.2	1
glucosidase activity (GO:0015926)	64	0	0.12	-	< 0.2	1
homoserine dehydrogenase activity (GO:0004412)	3	0	0.01	-	< 0.2	1
serine-type exopeptidase activity (GO:0070008)	67	0	0.13	-	< 0.2	1
galactosidase activity (GO:0015925)	34	0	0.07	-	< 0.2	1
homogentisate 1,2-dioxygenase activity (GO:0004411)	1	0	0	-	< 0.2	1
transcription factor activity, RNA polymerase III transcription factor recruiting (GO:0001153)	2	0	0	-	< 0.2	1
mannosyl-oligosaccharide mannosidase activity (GO:0015924)	6	0	0.01	-	< 0.2	1
metalloaminopeptidase activity (GO:0070006)	16	0	0.03	-	< 0.2	1
mannosidase activity (GO:0015923)	29	0	0.06	-	< 0.2	1
aspartate oxidase activity (GO:0015922)	1	0	0	-	< 0.2	1
threonine-type peptidase activity (GO:0070003)	34	0	0.07	-	< 0.2	1
DNA clamp loader activity (GO:0003689)	23	0	0.04	-	< 0.2	1
DNA replication origin binding (GO:0003688)	12	0	0.02	-	< 0.2	1
aspartic-type peptidase activity (GO:0070001)	114	0	0.22	-	< 0.2	1
mitochondrial light strand promoter anti-sense binding (GO:0070361)	2	0	0	-	< 0.2	1
damaged DNA binding (GO:0003684)	42	0	0.08	-	< 0.2	1
L-ornithine transmembrane transporter activity (GO:0000064)	4	0	0.01	-	< 0.2	1
chromatin binding (GO:0003682)	155	0	0.3	-	< 0.2	1
fatty-acyl-CoA binding (GO:0000062)	8	0	0.02	-	< 0.2	1
AT DNA binding (GO:0003680)	22	0	0.04	-	< 0.2	1
U1 snRNA binding (GO:0030619)	8	0	0.02	-	< 0.2	1
thiamine pyrophosphate binding (GO:0030976)	15	0	0.03	-	< 0.2	1
thiamine binding (GO:0030975)	2	0	0	-	< 0.2	1
histone serine kinase activity (GO:0035174)	3	0	0.01	-	< 0.2	1
histone kinase activity (GO:0035173)	3	0	0.01	-	< 0.2	1
H4 histone acetyltransferase activity (GO:0010485)	7	0	0.01	-	< 0.2	1
histone deacetylase activity (GO:0004407)	23	0	0.04	-	< 0.2	1
spermidine synthase activity (GO:0004766)	4	0	0.01	-	< 0.2	1
shikimate kinase activity (GO:0004765)	5	0	0.01	-	< 0.2	1
histone acetyltransferase activity (GO:0004402)	37	0	0.07	-	< 0.2	1
shikimate 3-dehydrogenase (NADP+) activity (GO:0004764)	8	0	0.02	-	< 0.2	1
histidinol-phosphatase activity (GO:0004401)	1	0	0	-	< 0.2	1
histidinol-phosphate transaminase activity (GO:0004400)	1	0	0	-	< 0.2	1
serine-pyruvate transaminase activity (GO:0004760)	2	0	0	-	< 0.2	1
DNA helicase activity (GO:0003678)	70	0	0.14	-	< 0.2	1
arogenate dehydratase activity (GO:0047769)	5	0	0.01	-	< 0.2	1
1-deoxy-D-xylulose-5-phosphate reductoisomerase activity (GO:0030604)	2	0	0	-	< 0.2	1
gluconokinase activity (GO:0046316)	1	0	0	-	< 0.2	1
transcription factor activity, RNA polymerase II transcription factor recruiting (GO:0001135)	215	0	0.41	-	< 0.2	1
transcription factor activity, transcription factor recruiting (GO:0001134)	218	0	0.42	-	< 0.2	1
RNA polymerase II transcription factor activity, TBP-class protein binding (GO:0001132)	5	0	0.01	-	< 0.2	1
ribose-5-phosphate isomerase activity (GO:0004751)	8	0	0.02	-	< 0.2	1
ribulose-phosphate 3-epimerase activity (GO:0004750)	2	0	0	-	< 0.2	1
tRNA binding (GO:0000049)	29	0	0.06	-	< 0.2	1
cholestenol delta-isomerase activity (GO:0047750)	2	0	0	-	< 0.2	1
potassium ion binding (GO:0030955)	20	0	0.04	-	< 0.2	1
single-stranded telomeric DNA binding (GO:0043047)	2	0	0	-	< 0.2	1
ribose phosphate diphosphokinase activity (GO:0004749)	4	0	0.01	-	< 0.2	1
RNA polymerase II transcription factor activity, TBP-class protein binding, involved in preinitiation complex assembly (GO:0001129)	5	0	0.01	-	< 0.2	1
ribonucleoside-diphosphate reductase activity, thioredoxin disulfide as acceptor (GO:0004748)	3	0	0.01	-	< 0.2	1
RNA polymerase II transcription coactivator activity involved in preinitiation complex assembly (GO:0001128)	1	0	0	-	< 0.2	1
ribokinase activity (GO:0004747)	7	0	0.01	-	< 0.2	1
riboflavin synthase activity (GO:0004746)	2	0	0	-	< 0.2	1
pyruvate kinase activity (GO:0004743)	20	0	0.04	-	< 0.2	1
dihydrolipoyllysine-residue acetyltransferase activity (GO:0004742)	3	0	0.01	-	< 0.2	1
5'-3' RNA polymerase activity (GO:0034062)	97	0	0.19	-	< 0.2	1
DNA polymerase activity (GO:0034061)	32	0	0.06	-	< 0.2	1
flap-structured DNA binding (GO:0070336)	1	0	0	-	< 0.2	1
ACP phosphopantetheine attachment site binding involved in fatty acid biosynthetic process (GO:0000036)	15	0	0.03	-	< 0.2	1
acyl binding (GO:0000035)	15	0	0.03	-	< 0.2	1
divalent inorganic cation transmembrane transporter activity (GO:0072509)	113	0	0.22	-	< 0.2	1
alpha-1,3-mannosyltransferase activity (GO:0000033)	2	0	0	-	< 0.2	1
chlorophyllase activity (GO:0047746)	5	0	0.01	-	< 0.2	1
guanyl nucleotide binding (GO:0019001)	325	0	0.63	-	< 0.2	1
mannosyltransferase activity (GO:0000030)	27	0	0.05	-	< 0.2	1
tRNA A64-2'-O-ribosylphosphate transferase activity (GO:0043399)	1	0	0	-	< 0.2	1
endoplasmic reticulum signal peptide binding (GO:0030942)	3	0	0.01	-	< 0.2	1
pyruvate dehydrogenase (acetyl-transferring) activity (GO:0004739)	7	0	0.01	-	< 0.2	1
chloroplast targeting sequence binding (GO:0030941)	2	0	0	-	< 0.2	1
pyruvate dehydrogenase activity (GO:0004738)	7	0	0.01	-	< 0.2	1
biotin-protein ligase activity (GO:0018271)	2	0	0	-	< 0.2	1
NAD binding (GO:0051287)	93	0	0.18	-	< 0.2	1
pyrroline-5-carboxylate reductase activity (GO:0004735)	1	0	0	-	< 0.2	1
pyridoxamine-phosphate oxidase activity (GO:0004733)	2	0	0	-	< 0.2	1
alpha-1,2-mannosyltransferase activity (GO:0000026)	2	0	0	-	< 0.2	1
ubiquitin-specific protease binding (GO:1990381)	2	0	0	-	< 0.2	1
Lys48-specific deubiquitinase activity (GO:1990380)	2	0	0	-	< 0.2	1
second spliceosomal transesterification activity (GO:0000386)	3	0	0.01	-	< 0.2	1
first spliceosomal transesterification activity (GO:0000384)	2	0	0	-	< 0.2	1
oxygen-dependent protoporphyrinogen oxidase activity (GO:0004729)	3	0	0.01	-	< 0.2	1
ribosomal small subunit binding (GO:0043024)	15	0	0.03	-	< 0.2	1
ribosomal large subunit binding (GO:0043023)	16	0	0.03	-	< 0.2	1
ribosome binding (GO:0043022)	42	0	0.08	-	< 0.2	1
ribonucleoprotein complex binding (GO:0043021)	73	0	0.14	-	< 0.2	1
RNA polymerase II transcription corepressor activity (GO:0001106)	13	0	0.03	-	< 0.2	1
protein tyrosine phosphatase activity (GO:0004725)	32	0	0.06	-	< 0.2	1
RNA polymerase II transcription coactivator activity (GO:0001105)	1	0	0	-	< 0.2	1
RNA polymerase II transcription cofactor activity (GO:0001104)	37	0	0.07	-	< 0.2	1
protein serine/threonine phosphatase activity (GO:0004722)	125	0	0.24	-	< 0.2	1
RNA polymerase II activating transcription factor binding (GO:0001102)	3	0	0.01	-	< 0.2	1
phosphatidylinositol N-acetylglucosaminyltransferase activity (GO:0017176)	7	0	0.01	-	< 0.2	1
phosphoprotein phosphatase activity (GO:0004721)	216	0	0.42	-	< 0.2	1
ferric iron binding (GO:0008199)	6	0	0.01	-	< 0.2	1
serine hydrolase activity (GO:0017171)	259	0	0.5	-	< 0.2	1
ferrous iron binding (GO:0008198)	26	0	0.05	-	< 0.2	1
adenine phosphoribosyltransferase activity (GO:0003999)	4	0	0.01	-	< 0.2	1
cinnamyl-alcohol dehydrogenase activity (GO:0045551)	1	0	0	-	< 0.2	1
acylphosphatase activity (GO:0003998)	2	0	0	-	< 0.2	1
geranylgeranyl reductase activity (GO:0045550)	3	0	0.01	-	< 0.2	1
acyl-CoA oxidase activity (GO:0003997)	6	0	0.01	-	< 0.2	1
phosphatidate phosphatase activity (GO:0008195)	8	0	0.02	-	< 0.2	1
single-stranded DNA endodeoxyribonuclease activity (GO:0000014)	4	0	0.01	-	< 0.2	1
UDP-glycosyltransferase activity (GO:0008194)	431	0	0.83	-	< 0.2	1
acyl-CoA dehydrogenase activity (GO:0003995)	11	0	0.02	-	< 0.2	1
tRNA guanylyltransferase activity (GO:0008193)	1	0	0	-	< 0.2	1
aconitate hydratase activity (GO:0003994)	4	0	0.01	-	< 0.2	1
RNA guanylyltransferase activity (GO:0008192)	3	0	0.01	-	< 0.2	1
acid phosphatase activity (GO:0003993)	45	0	0.09	-	< 0.2	1
acetylglutamate kinase activity (GO:0003991)	2	0	0	-	< 0.2	1
gamma-tubulin binding (GO:0043015)	11	0	0.02	-	< 0.2	1
protein-L-isoaspartate (D-aspartate) O-methyltransferase activity (GO:0004719)	2	0	0	-	< 0.2	1
deoxyhypusine synthase activity (GO:0034038)	1	0	0	-	< 0.2	1
CP2 mannose-ethanolamine phosphotransferase activity (GO:0051267)	1	0	0	-	< 0.2	1
CDP-alcohol phosphatidyltransferase activity (GO:0017169)	8	0	0.02	-	< 0.2	1
protein tyrosine kinase activity (GO:0004713)	20	0	0.04	-	< 0.2	1
phenylalanine ammonia-lyase activity (GO:0045548)	5	0	0.01	-	< 0.2	1
protein serine/threonine/tyrosine kinase activity (GO:0004712)	2	0	0	-	< 0.2	1
gibberellin 20-oxidase activity (GO:0045544)	4	0	0.01	-	< 0.2	1
glutamate-1-semialdehyde 2,1-aminomutase activity (GO:0042286)	1	0	0	-	< 0.2	1
gibberellin 2-beta-dioxygenase activity (GO:0045543)	7	0	0.01	-	< 0.2	1
xylosyltransferase activity (GO:0042285)	11	0	0.02	-	< 0.2	1
sphingolipid delta-4 desaturase activity (GO:0042284)	5	0	0.01	-	< 0.2	1
acetyl-CoA carboxylase activity (GO:0003989)	11	0	0.02	-	< 0.2	1
poly-pyrimidine tract binding (GO:0008187)	6	0	0.01	-	< 0.2	1
acetyl-CoA C-acyltransferase activity (GO:0003988)	2	0	0	-	< 0.2	1
RNA-dependent ATPase activity (GO:0008186)	108	0	0.21	-	< 0.2	1
acetate-CoA ligase activity (GO:0003987)	1	0	0	-	< 0.2	1
dolichyl pyrophosphate Man9GlcNAc2 alpha-1,3-glucosyltransferase activity (GO:0042281)	3	0	0.01	-	< 0.2	1
glycogen phosphorylase activity (GO:0008184)	6	0	0.01	-	< 0.2	1
acetyl-CoA C-acetyltransferase activity (GO:0003985)	2	0	0	-	< 0.2	1
acetolactate synthase activity (GO:0003984)	4	0	0.01	-	< 0.2	1
UTP:glucose-1-phosphate uridylyltransferase activity (GO:0003983)	3	0	0.01	-	< 0.2	1
UDP-glucose:glycoprotein glucosyltransferase activity (GO:0003980)	1	0	0	-	< 0.2	1
abscisic acid binding (GO:0010427)	2	0	0	-	< 0.2	1
L-serine transporter activity (GO:1905361)	5	0	0.01	-	< 0.2	1
MAP kinase activity (GO:0004707)	22	0	0.04	-	< 0.2	1
protein dimerization activity (GO:0046983)	585	0	1.13	-	< 0.2	1
protein heterodimerization activity (GO:0046982)	100	0	0.19	-	< 0.2	1
polyprenyldihydroxybenzoate methyltransferase activity (GO:0010420)	1	0	0	-	< 0.2	1
ATPase regulator activity (GO:0060590)	13	0	0.03	-	< 0.2	1
signal transducer, downstream of receptor, with serine/threonine kinase activity (GO:0004702)	86	0	0.17	-	< 0.2	1
peptide binding (GO:0042277)	61	0	0.12	-	< 0.2	1
adenylate cyclase binding (GO:0008179)	2	0	0	-	< 0.2	1
UDP-glucose 6-dehydrogenase activity (GO:0003979)	4	0	0.01	-	< 0.2	1
tRNA dihydrouridine synthase activity (GO:0017150)	5	0	0.01	-	< 0.2	1
UDP-glucose 4-epimerase activity (GO:0003978)	7	0	0.01	-	< 0.2	1
succinate dehydrogenase (ubiquinone) activity (GO:0008177)	3	0	0.01	-	< 0.2	1
tRNA (guanine-N7-)-methyltransferase activity (GO:0008176)	6	0	0.01	-	< 0.2	1
UDP-N-acetylglucosamine diphosphorylase activity (GO:0003977)	3	0	0.01	-	< 0.2	1
tRNA methyltransferase activity (GO:0008175)	24	0	0.05	-	< 0.2	1
UDP-N-acetylglucosamine-dolichyl-phosphate N-acetylglucosaminephosphotransferase activity (GO:0003975)	2	0	0	-	< 0.2	1
mRNA methyltransferase activity (GO:0008174)	4	0	0.01	-	< 0.2	1
RNA methyltransferase activity (GO:0008173)	75	0	0.14	-	< 0.2	1
S-methyltransferase activity (GO:0008172)	4	0	0.01	-	< 0.2	1
O-methyltransferase activity (GO:0008171)	62	0	0.12	-	< 0.2	1
N-methyltransferase activity (GO:0008170)	86	0	0.17	-	< 0.2	1
monocarboxylic acid binding (GO:0033293)	11	0	0.02	-	< 0.2	1
nucleoside-triphosphatase regulator activity (GO:0060589)	94	0	0.18	-	< 0.2	1
raffinose alpha-galactosidase activity (GO:0052692)	8	0	0.02	-	< 0.2	1
UDP-arabinopyranose mutase activity (GO:0052691)	10	0	0.02	-	< 0.2	1
histone acetyltransferase activity (H4-K16 specific) (GO:0046972)	6	0	0.01	-	< 0.2	1
ubiquitin protein ligase activity involved in ERAD pathway (GO:1904264)	20	0	0.04	-	< 0.2	1
C-methyltransferase activity (GO:0008169)	5	0	0.01	-	< 0.2	1
methyltransferase activity (GO:0008168)	411	0	0.79	-	< 0.2	1
RNA-directed 5'-3' RNA polymerase activity (GO:0003968)	11	0	0.02	-	< 0.2	1
deaminated base DNA N-glycosylase activity (GO:0097506)	2	0	0	-	< 0.2	1
RNA-directed DNA polymerase activity (GO:0003964)	2	0	0	-	< 0.2	1
cystathionine gamma-synthase activity (GO:0003962)	10	0	0.02	-	< 0.2	1
protein tyrosine phosphatase activator activity (GO:0008160)	2	0	0	-	< 0.2	1
NADPH:quinone reductase activity (GO:0003960)	2	0	0	-	< 0.2	1
carboxylic ester hydrolase activity (GO:0052689)	242	0	0.47	-	< 0.2	1
3'-phosphoadenosine 5'-phosphosulfate transmembrane transporter activity (GO:0046964)	5	0	0.01	-	< 0.2	1
proton-transporting ATPase activity, rotational mechanism (GO:0046961)	24	0	0.05	-	< 0.2	1
nitronate monooxygenase activity (GO:0018580)	1	0	0	-	< 0.2	1
Rab GTPase binding (GO:0017137)	38	0	0.07	-	< 0.2	1
NAD-dependent histone deacetylase activity (GO:0017136)	5	0	0.01	-	< 0.2	1
RNA cap binding (GO:0000339)	7	0	0.01	-	< 0.2	1
NADPH-hemoprotein reductase activity (GO:0003958)	3	0	0.01	-	< 0.2	1
ubiquitin-like protein ligase activity (GO:0061659)	386	0	0.74	-	< 0.2	1
NAD(P)H dehydrogenase (quinone) activity (GO:0003955)	11	0	0.02	-	< 0.2	1
NADH dehydrogenase activity (GO:0003954)	36	0	0.07	-	< 0.2	1
NAD+ synthase (glutamine-hydrolyzing) activity (GO:0003952)	2	0	0	-	< 0.2	1
NAD+ kinase activity (GO:0003951)	7	0	0.01	-	< 0.2	1
NAD+ ADP-ribosyltransferase activity (GO:0003950)	27	0	0.05	-	< 0.2	1
glutamate synthase (NADH) activity (GO:0016040)	2	0	0	-	< 0.2	1
ubiquitin-like protein binding (GO:0032182)	40	0	0.08	-	< 0.2	1
phospholipid scramblase activity (GO:0017128)	1	0	0	-	< 0.2	1
proteasome binding (GO:0070628)	8	0	0.02	-	< 0.2	1
(S)-2-(5-amino-1-(5-phospho-D-ribosyl)imidazole-4-carboxamido)succinate AMP-lyase (fumarate-forming) activity (GO:0070626)	1	0	0	-	< 0.2	1
1-(5-phosphoribosyl)-5-[(5-phosphoribosylamino)methylideneamino]imidazole-4-carboxamide isomerase activity (GO:0003949)	2	0	0	-	< 0.2	1
NADH dehydrogenase (quinone) activity (GO:0050136)	27	0	0.05	-	< 0.2	1
sulfotransferase activity (GO:0008146)	47	0	0.09	-	< 0.2	1
transferase activity, transferring alkylthio groups (GO:0050497)	2	0	0	-	< 0.2	1
drug binding (GO:0008144)	24	0	0.05	-	< 0.2	1
protein deglycase activity (GO:0036524)	2	0	0	-	< 0.2	1
N-acetyl-gamma-glutamyl-phosphate reductase activity (GO:0003942)	4	0	0.01	-	< 0.2	1
L-serine ammonia-lyase activity (GO:0003941)	1	0	0	-	< 0.2	1
antheraxanthin epoxidase activity (GO:0052663)	1	0	0	-	< 0.2	1
zeaxanthin epoxidase activity (GO:0052662)	1	0	0	-	< 0.2	1
phosphoprotein binding (GO:0051219)	3	0	0.01	-	< 0.2	1
carboxylic acid transmembrane transporter activity (GO:0046943)	181	0	0.35	-	< 0.2	1
dioxygenase activity (GO:0051213)	110	0	0.21	-	< 0.2	1
Rab guanyl-nucleotide exchange factor activity (GO:0017112)	8	0	0.02	-	< 0.2	1
nuclear localization sequence binding (GO:0008139)	37	0	0.07	-	< 0.2	1
protein tyrosine/serine/threonine phosphatase activity (GO:0008138)	22	0	0.04	-	< 0.2	1
nucleoside-triphosphatase activity (GO:0017111)	944	0	1.82	-	< 0.2	1
NADH dehydrogenase (ubiquinone) activity (GO:0008137)	27	0	0.05	-	< 0.2	1
IMP dehydrogenase activity (GO:0003938)	6	0	0.01	-	< 0.2	1
nucleoside-diphosphatase activity (GO:0017110)	2	0	0	-	< 0.2	1
IMP cyclohydrolase activity (GO:0003937)	7	0	0.01	-	< 0.2	1
N-carbamoylputrescine amidase activity (GO:0050126)	1	0	0	-	< 0.2	1
translation factor activity, RNA binding (GO:0008135)	166	0	0.32	-	< 0.2	1
transcription factor binding (GO:0008134)	90	0	0.17	-	< 0.2	1
intramolecular transferase activity, transferring hydroxy groups (GO:0050486)	1	0	0	-	< 0.2	1
GTP cyclohydrolase II activity (GO:0003935)	6	0	0.01	-	< 0.2	1
GTP cyclohydrolase I activity (GO:0003934)	2	0	0	-	< 0.2	1
protoheme IX farnesyltransferase activity (GO:0008495)	1	0	0	-	< 0.2	1
ATPase activity, coupled to transmembrane movement of ions, rotational mechanism (GO:0044769)	54	0	0.1	-	< 0.2	1
GTP cyclohydrolase activity (GO:0003933)	8	0	0.02	-	< 0.2	1
primary amine oxidase activity (GO:0008131)	11	0	0.02	-	< 0.2	1
ubiquitin protein ligase activity (GO:0061630)	386	0	0.74	-	< 0.2	1
L-isoleucine transaminase activity (GO:0052656)	3	0	0.01	-	< 0.2	1
L-valine transaminase activity (GO:0052655)	3	0	0.01	-	< 0.2	1
L-leucine transaminase activity (GO:0052654)	3	0	0.01	-	< 0.2	1
solute:proton antiporter activity (GO:0015299)	51	0	0.1	-	< 0.2	1
solute:cation antiporter activity (GO:0015298)	64	0	0.12	-	< 0.2	1
antiporter activity (GO:0015297)	180	0	0.35	-	< 0.2	1
anion:cation symporter activity (GO:0015296)	4	0	0.01	-	< 0.2	1
solute:proton symporter activity (GO:0015295)	77	0	0.15	-	< 0.2	1
proton-transporting ATP synthase activity, rotational mechanism (GO:0046933)	30	0	0.06	-	< 0.2	1
solute:cation symporter activity (GO:0015294)	81	0	0.16	-	< 0.2	1
symporter activity (GO:0015293)	82	0	0.16	-	< 0.2	1
short-chain carboxylesterase activity (GO:0034338)	1	0	0	-	< 0.2	1
uniporter activity (GO:0015292)	6	0	0.01	-	< 0.2	1
5'-flap endonuclease activity (GO:0017108)	5	0	0.01	-	< 0.2	1
secondary active transmembrane transporter activity (GO:0015291)	320	0	0.62	-	< 0.2	1
histone deacetylase activity (H3-K14 specific) (GO:0031078)	5	0	0.01	-	< 0.2	1
nicotinamide-nucleotide adenylyltransferase activity (GO:0000309)	2	0	0	-	< 0.2	1
heat shock protein binding (GO:0031072)	31	0	0.06	-	< 0.2	1
peptide deformylase activity (GO:0042586)	2	0	0	-	< 0.2	1
cysteine desulfurase activity (GO:0031071)	3	0	0.01	-	< 0.2	1
4-alpha-hydroxytetrahydrobiopterin dehydratase activity (GO:0008124)	4	0	0.01	-	< 0.2	1
GTPase activity (GO:0003924)	152	0	0.29	-	< 0.2	1
inositol oxygenase activity (GO:0050113)	3	0	0.01	-	< 0.2	1
GPI-anchor transamidase activity (GO:0003923)	3	0	0.01	-	< 0.2	1
transaminase activity (GO:0008483)	59	0	0.11	-	< 0.2	1
GMP synthase (glutamine-hydrolyzing) activity (GO:0003922)	2	0	0	-	< 0.2	1
ubiquinol-cytochrome-c reductase activity (GO:0008121)	12	0	0.02	-	< 0.2	1
GMP synthase activity (GO:0003921)	2	0	0	-	< 0.2	1
ceramide glucosyltransferase activity (GO:0008120)	2	0	0	-	< 0.2	1
ER retention sequence binding (GO:0046923)	9	0	0.02	-	< 0.2	1
peptide-O-fucosyltransferase activity (GO:0046922)	1	0	0	-	< 0.2	1
alpha-(1->6)-fucosyltransferase activity (GO:0046921)	4	0	0.01	-	< 0.2	1
alpha-(1->3)-fucosyltransferase activity (GO:0046920)	2	0	0	-	< 0.2	1
phosphoric ester hydrolase activity (GO:0042578)	430	0	0.83	-	< 0.2	1
FMN adenylyltransferase activity (GO:0003919)	2	0	0	-	< 0.2	1
DNA topoisomerase type II (ATP-hydrolyzing) activity (GO:0003918)	10	0	0.02	-	< 0.2	1
queuine tRNA-ribosyltransferase activity (GO:0008479)	7	0	0.01	-	< 0.2	1
DNA topoisomerase type I activity (GO:0003917)	7	0	0.01	-	< 0.2	1
pyridoxal kinase activity (GO:0008478)	2	0	0	-	< 0.2	1
sarcosine oxidase activity (GO:0008115)	2	0	0	-	< 0.2	1
DNA topoisomerase activity (GO:0003916)	17	0	0.03	-	< 0.2	1
purine nucleosidase activity (GO:0008477)	5	0	0.01	-	< 0.2	1
peptide-methionine (S)-S-oxide reductase activity (GO:0008113)	7	0	0.01	-	< 0.2	1
DNA photolyase activity (GO:0003913)	2	0	0	-	< 0.2	1
palmitoyl-(protein) hydrolase activity (GO:0008474)	8	0	0.02	-	< 0.2	1
nitrate reductase (NADPH) activity (GO:0050464)	2	0	0	-	< 0.2	1
DNA ligase (ATP) activity (GO:0003910)	9	0	0.02	-	< 0.2	1
sulfite reductase activity (GO:0016002)	4	0	0.01	-	< 0.2	1
C-19 gibberellin 2-beta-dioxygenase activity (GO:0052634)	7	0	0.01	-	< 0.2	1
transition metal ion transmembrane transporter activity (GO:0046915)	50	0	0.1	-	< 0.2	1
ligand-gated ion channel activity (GO:0015276)	59	0	0.11	-	< 0.2	1
transition metal ion binding (GO:0046914)	2310	0	4.46	-	< 0.2	1
transferase activity, transferring acyl groups, acyl groups converted into alkyl on transfer (GO:0046912)	16	0	0.03	-	< 0.2	1
pectinesterase inhibitor activity (GO:0046910)	78	0	0.15	-	< 0.2	1
prenylcysteine oxidase activity (GO:0001735)	3	0	0.01	-	< 0.2	1
metal cluster binding (GO:0051540)	123	0	0.24	-	< 0.2	1
UDP-glucose:hexose-1-phosphate uridylyltransferase activity (GO:0008108)	2	0	0	-	< 0.2	1
DNA ligase activity (GO:0003909)	9	0	0.02	-	< 0.2	1
histone-arginine N-methyltransferase activity (GO:0008469)	3	0	0.01	-	< 0.2	1
galactoside 2-alpha-L-fucosyltransferase activity (GO:0008107)	8	0	0.02	-	< 0.2	1
DNA-(apurinic or apyrimidinic site) lyase activity (GO:0003906)	12	0	0.02	-	< 0.2	1
alkylbase DNA N-glycosylase activity (GO:0003905)	14	0	0.03	-	< 0.2	1
hormone binding (GO:0042562)	8	0	0.02	-	< 0.2	1
deoxyribodipyrimidine photo-lyase activity (GO:0003904)	1	0	0	-	< 0.2	1
molybdopterin-synthase adenylyltransferase activity (GO:0061605)	1	0	0	-	< 0.2	1
molybdopterin-synthase sulfurtransferase activity (GO:0061604)	1	0	0	-	< 0.2	1
dTDP-glucose 4,6-dehydratase activity (GO:0008460)	3	0	0.01	-	< 0.2	1
2-phytyl-1,4-naphthoquinone methyltransferase activity (GO:0052624)	1	0	0	-	< 0.2	1
tetrapyrrole binding (GO:0046906)	667	0	1.29	-	< 0.2	1
channel activity (GO:0015267)	233	0	0.45	-	< 0.2	1
protein channel activity (GO:0015266)	27	0	0.05	-	< 0.2	1
4 iron, 4 sulfur cluster binding (GO:0051539)	40	0	0.08	-	< 0.2	1
alkylated DNA binding (GO:0032131)	2	0	0	-	< 0.2	1
3 iron, 4 sulfur cluster binding (GO:0051538)	1	0	0	-	< 0.2	1
2 iron, 2 sulfur cluster binding (GO:0051537)	54	0	0.1	-	< 0.2	1
iron-sulfur cluster binding (GO:0051536)	123	0	0.24	-	< 0.2	1
zeaxanthin epoxidase [overall] activity (GO:0009540)	1	0	0	-	< 0.2	1
structural constituent of cell wall (GO:0005199)	8	0	0.02	-	< 0.2	1
amide binding (GO:0033218)	79	0	0.15	-	< 0.2	1
structural molecule activity (GO:0005198)	609	0	1.18	-	< 0.2	1
alpha-1,6-mannosylglycoprotein 2-beta-N-acetylglucosaminyltransferase activity (GO:0008455)	1	0	0	-	< 0.2	1
alanine-glyoxylate transaminase activity (GO:0008453)	9	0	0.02	-	< 0.2	1
core DNA-dependent RNA polymerase binding promoter specificity activity (GO:0000996)	9	0	0.02	-	< 0.2	1
transcription factor activity, core RNA polymerase III binding (GO:0000995)	4	0	0.01	-	< 0.2	1
RNA polymerase III core binding (GO:0000994)	1	0	0	-	< 0.2	1
RNA polymerase II core binding (GO:0000993)	21	0	0.04	-	< 0.2	1
polymerase III regulatory region sequence-specific DNA binding (GO:0000992)	2	0	0	-	< 0.2	1
transcription factor activity, core RNA polymerase II binding (GO:0000991)	7	0	0.01	-	< 0.2	1
transcription factor activity, core RNA polymerase binding (GO:0000990)	22	0	0.04	-	< 0.2	1
histone acetyltransferase activity (H4-K8 specific) (GO:0043996)	6	0	0.01	-	< 0.2	1
histone acetyltransferase activity (H4-K5 specific) (GO:0043995)	6	0	0.01	-	< 0.2	1
water channel activity (GO:0015250)	58	0	0.11	-	< 0.2	1
L-amino-acid oxidase activity (GO:0001716)	1	0	0	-	< 0.2	1
7,8-dihydromonapterin aldolase activity (GO:0102083)	1	0	0	-	< 0.2	1
G-quadruplex DNA binding (GO:0051880)	1	0	0	-	< 0.2	1
GDP-mannose 4,6-dehydratase activity (GO:0008446)	2	0	0	-	< 0.2	1
transcription factor activity, transcription factor binding (GO:0000989)	388	0	0.75	-	< 0.2	1
transcription factor activity, protein binding (GO:0000988)	409	0	0.79	-	< 0.2	1
core promoter proximal region sequence-specific DNA binding (GO:0000987)	16	0	0.03	-	< 0.2	1
CDP-diacylglycerol-glycerol-3-phosphate 3-phosphatidyltransferase activity (GO:0008444)	2	0	0	-	< 0.2	1
phosphofructokinase activity (GO:0008443)	11	0	0.02	-	< 0.2	1
ribonuclease P RNA binding (GO:0033204)	1	0	0	-	< 0.2	1
3-hydroxyisobutyrate dehydrogenase activity (GO:0008442)	1	0	0	-	< 0.2	1
3'(2'),5'-bisphosphate nucleotidase activity (GO:0008441)	5	0	0.01	-	< 0.2	1
inositol-1,4,5-trisphosphate 3-kinase activity (GO:0008440)	2	0	0	-	< 0.2	1
8-oxo-dGDP phosphatase activity (GO:0044715)	2	0	0	-	< 0.2	1
transcription factor activity, RNA polymerase II core promoter sequence-specific (GO:0000983)	9	0	0.02	-	< 0.2	1
transcription factor activity, RNA polymerase II core promoter proximal region sequence-specific binding (GO:0000982)	27	0	0.05	-	< 0.2	1
RNA polymerase II transcription factor activity, sequence-specific DNA binding (GO:0000981)	396	0	0.76	-	< 0.2	1
catechol oxidase activity (GO:0004097)	16	0	0.03	-	< 0.2	1
catalase activity (GO:0004096)	6	0	0.01	-	< 0.2	1
fatty acid transporter activity (GO:0015245)	2	0	0	-	< 0.2	1
protein tag (GO:0031386)	9	0	0.02	-	< 0.2	1
blue light photoreceptor activity (GO:0009882)	3	0	0.01	-	< 0.2	1
photoreceptor activity (GO:0009881)	8	0	0.02	-	< 0.2	1
protein deacetylase activity (GO:0033558)	24	0	0.05	-	< 0.2	1
RNA polymerase II core promoter proximal region sequence-specific DNA binding (GO:0000978)	3	0	0.01	-	< 0.2	1
RNA polymerase II regulatory region sequence-specific DNA binding (GO:0000977)	231	0	0.45	-	< 0.2	1
SUMO activating enzyme activity (GO:0019948)	2	0	0	-	< 0.2	1
transcription regulatory region sequence-specific DNA binding (GO:0000976)	310	0	0.6	-	< 0.2	1
regulatory region DNA binding (GO:0000975)	555	0	1.07	-	< 0.2	1
L-ascorbate peroxidase activity (GO:0016688)	4	0	0.01	-	< 0.2	1
arginine decarboxylase activity (GO:0008792)	1	0	0	-	< 0.2	1
selenium binding (GO:0008430)	2	0	0	-	< 0.2	1
protein kinase activator activity (GO:0030295)	8	0	0.02	-	< 0.2	1
oxidoreductase activity, acting on peroxide as acceptor (GO:0016684)	161	0	0.31	-	< 0.2	1
carbonate dehydratase activity (GO:0004089)	14	0	0.03	-	< 0.2	1
oxidoreductase activity, acting on diphenols and related substances as donors, oxygen as acceptor (GO:0016682)	72	0	0.14	-	< 0.2	1
protein serine/threonine kinase inhibitor activity (GO:0030291)	7	0	0.01	-	< 0.2	1
carbamoyl-phosphate synthase (glutamine-hydrolyzing) activity (GO:0004088)	2	0	0	-	< 0.2	1
oxidoreductase activity, acting on diphenols and related substances as donors, cytochrome as acceptor (GO:0016681)	12	0	0.02	-	< 0.2	1
drug transmembrane transporter activity (GO:0015238)	80	0	0.15	-	< 0.2	1
branched-chain-amino-acid transaminase activity (GO:0004084)	4	0	0.01	-	< 0.2	1
thiamine transmembrane transporter activity (GO:0015234)	2	0	0	-	< 0.2	1
FAD transmembrane transporter activity (GO:0015230)	4	0	0.01	-	< 0.2	1
nucleoside phosphate binding (GO:1901265)	4873	0	9.4	-	< 0.2	0.0557
D-tyrosyl-tRNA(Tyr) deacylase activity (GO:0051500)	1	0	0	-	< 0.2	1
glycolipid binding (GO:0051861)	9	0	0.02	-	< 0.2	1
phosphatidylethanolamine binding (GO:0008429)	3	0	0.01	-	< 0.2	1
amide transmembrane transporter activity (GO:0042887)	55	0	0.11	-	< 0.2	1
ribonuclease inhibitor activity (GO:0008428)	3	0	0.01	-	< 0.2	1
2-polyprenyl-6-methoxy-1,4-benzoquinone methyltransferase activity (GO:0008425)	2	0	0	-	< 0.2	1
oxidoreductase activity, acting on diphenols and related substances as donors (GO:0016679)	86	0	0.17	-	< 0.2	1
beta-glucosidase activity (GO:0008422)	60	0	0.12	-	< 0.2	1
oxidoreductase activity, acting on a heme group of donors, oxygen as acceptor (GO:0016676)	9	0	0.02	-	< 0.2	1
CTD phosphatase activity (GO:0008420)	9	0	0.02	-	< 0.2	1
oxidoreductase activity, acting on a heme group of donors (GO:0016675)	9	0	0.02	-	< 0.2	1
acyl-[acyl-carrier-protein]-UDP-N-acetylglucosamine O-acyltransferase activity (GO:0008780)	1	0	0	-	< 0.2	1
oxidoreductase activity, acting on a sulfur group of donors, iron-sulfur protein as acceptor (GO:0016673)	4	0	0.01	-	< 0.2	1
oxidoreductase activity, acting on a sulfur group of donors, disulfide as acceptor (GO:0016671)	56	0	0.11	-	< 0.2	1
biotin-[acetyl-CoA-carboxylase] ligase activity (GO:0004077)	2	0	0	-	< 0.2	1
oxidoreductase activity, acting on a sulfur group of donors, oxygen as acceptor (GO:0016670)	7	0	0.01	-	< 0.2	1
biotin synthase activity (GO:0004076)	2	0	0	-	< 0.2	1
coenzyme A transmembrane transporter activity (GO:0015228)	5	0	0.01	-	< 0.2	1
biotin carboxylase activity (GO:0004075)	6	0	0.01	-	< 0.2	1
carnitine transmembrane transporter activity (GO:0015226)	2	0	0	-	< 0.2	1
aspartate-semialdehyde dehydrogenase activity (GO:0004073)	3	0	0.01	-	< 0.2	1
histone demethylase activity (H3-K9 specific) (GO:0032454)	10	0	0.02	-	< 0.2	1
aspartate kinase activity (GO:0004072)	5	0	0.01	-	< 0.2	1
histone demethylase activity (GO:0032452)	10	0	0.02	-	< 0.2	1
aspartate carbamoyltransferase activity (GO:0004070)	1	0	0	-	< 0.2	1
demethylase activity (GO:0032451)	12	0	0.02	-	< 0.2	1
translation initiation factor binding (GO:0031369)	14	0	0.03	-	< 0.2	1
iron chaperone activity (GO:0034986)	1	0	0	-	< 0.2	1
RNA lariat debranching enzyme activity (GO:0008419)	1	0	0	-	< 0.2	1
protein-N-terminal asparagine amidohydrolase activity (GO:0008418)	1	0	0	-	< 0.2	1
fucosyltransferase activity (GO:0008417)	16	0	0.03	-	< 0.2	1
1-phosphatidylinositol-4-phosphate 5-kinase activity (GO:0016308)	6	0	0.01	-	< 0.2	1
phosphatidylinositol phosphate kinase activity (GO:0016307)	19	0	0.04	-	< 0.2	1
fluoride transmembrane transporter activity (GO:1903425)	2	0	0	-	< 0.2	1
ribonuclease T2 activity (GO:0033897)	7	0	0.01	-	< 0.2	1
oxidoreductase activity, acting on a sulfur group of donors, NAD(P) as acceptor (GO:0016668)	81	0	0.16	-	< 0.2	1
oxidoreductase activity, acting on a sulfur group of donors (GO:0016667)	175	0	0.34	-	< 0.2	1
clathrin binding (GO:0030276)	26	0	0.05	-	< 0.2	1
5S rDNA binding (GO:0080084)	2	0	0	-	< 0.2	1
1-phosphatidylinositol-3-kinase activity (GO:0016303)	1	0	0	-	< 0.2	1
kinase activity (GO:0016301)	2400	0	4.63	-	< 0.2	1
oxidoreductase activity, acting on other nitrogenous compounds as donors, oxygen as acceptor (GO:0016663)	1	0	0	-	< 0.2	1
5-formyltetrahydrofolate cyclo-ligase activity (GO:0030272)	1	0	0	-	< 0.2	1
L-aspartate:2-oxoglutarate aminotransferase activity (GO:0004069)	10	0	0.02	-	< 0.2	1
tRNA (uracil) methyltransferase activity (GO:0016300)	1	0	0	-	< 0.2	1
oxidoreductase activity, acting on other nitrogenous compounds as donors (GO:0016661)	4	0	0.01	-	< 0.2	1
asparagine synthase (glutamine-hydrolyzing) activity (GO:0004066)	11	0	0.02	-	< 0.2	1
ADP transmembrane transporter activity (GO:0015217)	18	0	0.03	-	< 0.2	1
purine nucleotide transmembrane transporter activity (GO:0015216)	25	0	0.05	-	< 0.2	1
nucleotide transmembrane transporter activity (GO:0015215)	26	0	0.05	-	< 0.2	1
arylformamidase activity (GO:0004061)	5	0	0.01	-	< 0.2	1
purine nucleoside transmembrane transporter activity (GO:0015211)	5	0	0.01	-	< 0.2	1
arginine binding (GO:0034618)	2	0	0	-	< 0.2	1
NAD-dependent protein deacetylase activity (GO:0034979)	6	0	0.01	-	< 0.2	1
isopentenyl phosphate kinase activity (GO:0102043)	1	0	0	-	< 0.2	1
5'-3' exonuclease activity (GO:0008409)	20	0	0.04	-	< 0.2	1
3'-5' exonuclease activity (GO:0008408)	63	0	0.12	-	< 0.2	1
UDP-N-acetylmuramate dehydrogenase activity (GO:0008762)	1	0	0	-	< 0.2	1
oxidoreductase activity, acting on NAD(P)H, quinone or similar compound as acceptor (GO:0016655)	46	0	0.09	-	< 0.2	1
cyclin-dependent protein kinase activating kinase activity (GO:0019912)	1	0	0	-	< 0.2	1
oxidoreductase activity, acting on NAD(P)H, heme protein as acceptor (GO:0016653)	8	0	0.02	-	< 0.2	1
oxidoreductase activity, acting on NAD(P)H (GO:0016651)	161	0	0.31	-	< 0.2	1
arginyltransferase activity (GO:0004057)	2	0	0	-	< 0.2	1
argininosuccinate lyase activity (GO:0004056)	1	0	0	-	< 0.2	1
argininosuccinate synthase activity (GO:0004055)	2	0	0	-	< 0.2	1
nucleobase transmembrane transporter activity (GO:0015205)	3	0	0.01	-	< 0.2	1
urea transmembrane transporter activity (GO:0015204)	1	0	0	-	< 0.2	1
polyamine transmembrane transporter activity (GO:0015203)	4	0	0.01	-	< 0.2	1
efflux transmembrane transporter activity (GO:0015562)	16	0	0.03	-	< 0.2	1
ATP-dependent microtubule motor activity (GO:1990939)	18	0	0.03	-	< 0.2	1
UDP-3-O-[3-hydroxymyristoyl] N-acetylglucosamine deacetylase activity (GO:0008759)	1	0	0	-	< 0.2	1
S-adenosylmethionine-dependent methyltransferase activity (GO:0008757)	258	0	0.5	-	< 0.2	1
oxidoreductase activity, acting on the CH-NH group of donors, quinone or similar compound as acceptor (GO:0016649)	1	0	0	-	< 0.2	1
steroid binding (GO:0005496)	2	0	0	-	< 0.2	1
syntaxin binding (GO:0019905)	13	0	0.03	-	< 0.2	1
oxidoreductase activity, acting on the CH-NH group of donors, oxygen as acceptor (GO:0016647)	2	0	0	-	< 0.2	1
protein domain specific binding (GO:0019904)	14	0	0.03	-	< 0.2	1
oxidoreductase activity, acting on the CH-NH group of donors, NAD or NADP as acceptor (GO:0016646)	17	0	0.03	-	< 0.2	1
protein phosphatase binding (GO:0019903)	1	0	0	-	< 0.2	1
oxidoreductase activity, acting on the CH-NH group of donors (GO:0016645)	31	0	0.06	-	< 0.2	1
phosphatase binding (GO:0019902)	1	0	0	-	< 0.2	1
protein kinase binding (GO:0019901)	36	0	0.07	-	< 0.2	1
kinase binding (GO:0019900)	36	0	0.07	-	< 0.2	1
anthranilate synthase activity (GO:0004049)	4	0	0.01	-	< 0.2	1
oxidoreductase activity, acting on the CH-NH2 group of donors, disulfide as acceptor (GO:0016642)	2	0	0	-	< 0.2	1
oxidoreductase activity, acting on the CH-NH2 group of donors, oxygen as acceptor (GO:0016641)	14	0	0.03	-	< 0.2	1
anthranilate phosphoribosyltransferase activity (GO:0004048)	2	0	0	-	< 0.2	1
aminomethyltransferase activity (GO:0004047)	2	0	0	-	< 0.2	1
aminoacylase activity (GO:0004046)	4	0	0.01	-	< 0.2	1
aminoacyl-tRNA hydrolase activity (GO:0004045)	8	0	0.02	-	< 0.2	1
amidophosphoribosyltransferase activity (GO:0004044)	3	0	0.01	-	< 0.2	1
C4-dicarboxylate transmembrane transporter activity (GO:0015556)	32	0	0.06	-	< 0.2	1
acetyl-CoA:L-glutamate N-acetyltransferase activity (GO:0004042)	6	0	0.01	-	< 0.2	1
amidase activity (GO:0004040)	14	0	0.03	-	< 0.2	1
drug transporter activity (GO:0090484)	80	0	0.15	-	< 0.2	1
vitamin transmembrane transporter activity (GO:0090482)	2	0	0	-	< 0.2	1
oxidoreductase activity, acting on the CH-NH2 group of donors, NAD or NADP as acceptor (GO:0016639)	9	0	0.02	-	< 0.2	1
nucleocytoplasmic transporter activity (GO:0005487)	17	0	0.03	-	< 0.2	1
oxidoreductase activity, acting on the CH-NH2 group of donors (GO:0016638)	27	0	0.05	-	< 0.2	1
polysaccharide binding (GO:0030247)	242	0	0.47	-	< 0.2	1
carbohydrate binding (GO:0030246)	428	0	0.83	-	< 0.2	1
oxidoreductase activity, acting on the CH-CH group of donors, iron-sulfur protein as acceptor (GO:0016636)	5	0	0.01	-	< 0.2	1
SNAP receptor activity (GO:0005484)	68	0	0.13	-	< 0.2	1
oxidoreductase activity, acting on the CH-CH group of donors, quinone or related compound as acceptor (GO:0016635)	7	0	0.01	-	< 0.2	1
soluble NSF attachment protein activity (GO:0005483)	5	0	0.01	-	< 0.2	1
oxidoreductase activity, acting on the CH-CH group of donors, oxygen as acceptor (GO:0016634)	12	0	0.02	-	< 0.2	1
galactonolactone dehydrogenase activity (GO:0016633)	1	0	0	-	< 0.2	1
UMP kinase activity (GO:0033862)	4	0	0.01	-	< 0.2	1
adenosine 3',5'-bisphosphate transmembrane transporter activity (GO:0071077)	5	0	0.01	-	< 0.2	1
oxidoreductase activity, acting on the CH-CH group of donors, cytochrome as acceptor (GO:0016632)	1	0	0	-	< 0.2	1
23S rRNA (adenine(1618)-N(6))-methyltransferase activity (GO:0052907)	2	0	0	-	< 0.2	1
tRNA (guanine(37)-N(1))-methyltransferase activity (GO:0052906)	3	0	0.01	-	< 0.2	1
allantoinase activity (GO:0004038)	1	0	0	-	< 0.2	1
lipoate synthase activity (GO:0016992)	5	0	0.01	-	< 0.2	1
protochlorophyllide reductase activity (GO:0016630)	3	0	0.01	-	< 0.2	1
histidinol dehydrogenase activity (GO:0004399)	2	0	0	-	< 0.2	1
aldose 1-epimerase activity (GO:0004034)	8	0	0.02	-	< 0.2	1
hexokinase activity (GO:0004396)	6	0	0.01	-	< 0.2	1
hexaprenyldihydroxybenzoate methyltransferase activity (GO:0004395)	1	0	0	-	< 0.2	1
beta-tubulin binding (GO:0048487)	2	0	0	-	< 0.2	1
heme oxygenase (decyclizing) activity (GO:0004392)	3	0	0.01	-	< 0.2	1
aldehyde dehydrogenase [NAD(P)+] activity (GO:0004030)	6	0	0.01	-	< 0.2	1
G-protein beta/gamma-subunit complex binding (GO:0031683)	10	0	0.02	-	< 0.2	1
GDP-D-glucose phosphorylase activity (GO:0080048)	3	0	0.01	-	< 0.2	1
oxidoreductase activity, acting on the CH-CH group of donors, NAD or NADP as acceptor (GO:0016628)	16	0	0.03	-	< 0.2	1
diphosphoinositol-pentakisphosphate kinase activity (GO:0033857)	3	0	0.01	-	< 0.2	1
pectinesterase activity (GO:0030599)	108	0	0.21	-	< 0.2	1
L-aspartate oxidase activity (GO:0008734)	1	0	0	-	< 0.2	1
oxidoreductase activity, acting on the CH-CH group of donors (GO:0016627)	74	0	0.14	-	< 0.2	1
rRNA N-glycosylase activity (GO:0030598)	3	0	0.01	-	< 0.2	1
RNA glycosylase activity (GO:0030597)	3	0	0.01	-	< 0.2	1
quercetin 7-O-glucosyltransferase activity (GO:0080044)	238	0	0.46	-	< 0.2	1
L-allo-threonine aldolase activity (GO:0008732)	2	0	0	-	< 0.2	1
sigma factor activity (GO:0016987)	9	0	0.02	-	< 0.2	1
enzyme regulator activity (GO:0030234)	408	0	0.79	-	< 0.2	1
quercetin 3-O-glucosyltransferase activity (GO:0080043)	238	0	0.46	-	< 0.2	1
oxidoreductase activity, acting on the aldehyde or oxo group of donors, disulfide as acceptor (GO:0016624)	13	0	0.03	-	< 0.2	1
mannan endo-1,4-beta-mannosidase activity (GO:0016985)	14	0	0.03	-	< 0.2	1
neurotransmitter receptor activity (GO:0030594)	59	0	0.11	-	< 0.2	1
ATP:ADP antiporter activity (GO:0005471)	11	0	0.02	-	< 0.2	1
ribulose-bisphosphate carboxylase activity (GO:0016984)	7	0	0.01	-	< 0.2	1
aldehyde dehydrogenase (NAD) activity (GO:0004029)	5	0	0.01	-	< 0.2	1
oxidoreductase activity, acting on the aldehyde or oxo group of donors, NAD or NADP as acceptor (GO:0016620)	64	0	0.12	-	< 0.2	1
helicase activity (GO:0004386)	193	0	0.37	-	< 0.2	1
guanylate kinase activity (GO:0004385)	4	0	0.01	-	< 0.2	1
protein complex binding (GO:0032403)	77	0	0.15	-	< 0.2	1
DNA-7-methylguanine glycosylase activity (GO:0043916)	2	0	0	-	< 0.2	1
adenylylsulfate kinase activity (GO:0004020)	3	0	0.01	-	< 0.2	1
2-octaprenyl-6-methoxy-1,4-benzoquinone methylase activity (GO:0102005)	1	0	0	-	< 0.2	1
glycerophosphocholine phosphodiesterase activity (GO:0047389)	1	0	0	-	< 0.2	1
histone deacetylase binding (GO:0042826)	1	0	0	-	< 0.2	1
DNA-3-methyladenine glycosylase activity (GO:0008725)	13	0	0.03	-	< 0.2	1
6,7-dimethyl-8-ribityllumazine synthase activity (GO:0000906)	2	0	0	-	< 0.2	1
lipoate-protein ligase activity (GO:0016979)	5	0	0.01	-	< 0.2	1
oxidoreductase activity, acting on the CH-OH group of donors, NAD or NADP as acceptor (GO:0016616)	162	0	0.31	-	< 0.2	1
receptor binding (GO:0005102)	19	0	0.04	-	< 0.2	1
malate dehydrogenase activity (GO:0016615)	36	0	0.07	-	< 0.2	1
oxidoreductase activity, acting on CH-OH group of donors (GO:0016614)	275	0	0.53	-	< 0.2	1
xyloglucan 6-xylosyltransferase activity (GO:0033843)	4	0	0.01	-	< 0.2	1
adenylosuccinate synthase activity (GO:0004019)	1	0	0	-	< 0.2	1
N6-(1,2-dicarboxyethyl)AMP AMP-lyase (fumarate-forming) activity (GO:0004018)	2	0	0	-	< 0.2	1
glycylpeptide N-tetradecanoyltransferase activity (GO:0004379)	2	0	0	-	< 0.2	1
adenylate kinase activity (GO:0004017)	10	0	0.02	-	< 0.2	1
thiol oxidase activity (GO:0016972)	4	0	0.01	-	< 0.2	1
flavin-linked sulfhydryl oxidase activity (GO:0016971)	4	0	0.01	-	< 0.2	1
quinone cofactor methyltransferase activity (GO:0030580)	2	0	0	-	< 0.2	1
GDP-Man:Man3GlcNAc2-PP-Dol alpha-1,2-mannosyltransferase activity (GO:0004377)	2	0	0	-	< 0.2	1
adenosylmethionine decarboxylase activity (GO:0004014)	7	0	0.01	-	< 0.2	1
glycolipid mannosyltransferase activity (GO:0004376)	2	0	0	-	< 0.2	1
adenosylhomocysteinase activity (GO:0004013)	2	0	0	-	< 0.2	1
glycine dehydrogenase (decarboxylating) activity (GO:0004375)	2	0	0	-	< 0.2	1
phospholipid-translocating ATPase activity (GO:0004012)	19	0	0.04	-	< 0.2	1
glycogen (starch) synthase activity (GO:0004373)	6	0	0.01	-	< 0.2	1
glycine hydroxymethyltransferase activity (GO:0004372)	9	0	0.02	-	< 0.2	1
glycerone kinase activity (GO:0004371)	4	0	0.01	-	< 0.2	1
glycerol kinase activity (GO:0004370)	1	0	0	-	< 0.2	1
UDP-galactose transmembrane transporter activity (GO:0005459)	2	0	0	-	< 0.2	1
D-alanine-D-alanine ligase activity (GO:0008716)	1	0	0	-	< 0.2	1
acylglycerol lipase activity (GO:0047372)	38	0	0.07	-	< 0.2	1
inorganic anion exchanger activity (GO:0005452)	10	0	0.02	-	< 0.2	1
monovalent cation:proton antiporter activity (GO:0005451)	11	0	0.02	-	< 0.2	1
phosphatidyltransferase activity (GO:0030572)	1	0	0	-	< 0.2	1
pectate lyase activity (GO:0030570)	29	0	0.06	-	< 0.2	1
glycerol-3-phosphate dehydrogenase activity (GO:0004368)	1	0	0	-	< 0.2	1
glycerol-3-phosphate dehydrogenase [NAD+] activity (GO:0004367)	6	0	0.01	-	< 0.2	1
glycerol-3-phosphate O-acyltransferase activity (GO:0004366)	1	0	0	-	< 0.2	1
ATP-dependent RNA helicase activity (GO:0004004)	108	0	0.21	-	< 0.2	1
ATP-dependent DNA helicase activity (GO:0004003)	34	0	0.07	-	< 0.2	1
glutathione transferase activity (GO:0004364)	6	0	0.01	-	< 0.2	1
glutathione synthase activity (GO:0004363)	2	0	0	-	< 0.2	1
glycerol-3-phosphate 2-O-acyltransferase activity (GO:0090447)	8	0	0.02	-	< 0.2	1
adenosine kinase activity (GO:0004001)	2	0	0	-	< 0.2	1
adenosine deaminase activity (GO:0004000)	3	0	0.01	-	< 0.2	1
glutathione-disulfide reductase activity (GO:0004362)	3	0	0.01	-	< 0.2	1
3-hydroxy-lignoceroyl-CoA dehydratase activity (GO:0102345)	2	0	0	-	< 0.2	1
3-hydroxy-behenoyl-CoA dehydratase activity (GO:0102344)	2	0	0	-	< 0.2	1
protein homodimerization activity (GO:0042803)	25	0	0.05	-	< 0.2	1
fatty-acyl-CoA reductase (alcohol-forming) activity (GO:0080019)	14	0	0.03	-	< 0.2	1
identical protein binding (GO:0042802)	36	0	0.07	-	< 0.2	1
methionine synthase activity (GO:0008705)	4	0	0.01	-	< 0.2	1
histone methyltransferase activity (H3-K4 specific) (GO:0042800)	5	0	0.01	-	< 0.2	1
5-amino-6-(5-phosphoribosylamino)uracil reductase activity (GO:0008703)	1	0	0	-	< 0.2	1
signaling receptor activity (GO:0038023)	385	0	0.74	-	< 0.2	1
glutaminase activity (GO:0004359)	3	0	0.01	-	< 0.2	1
glutamate N-acetyltransferase activity (GO:0004358)	2	0	0	-	< 0.2	1
glutamate-cysteine ligase activity (GO:0004357)	2	0	0	-	< 0.2	1
basal RNA polymerase II transcription machinery binding (GO:0001099)	21	0	0.04	-	< 0.2	1
glutamate-ammonia ligase activity (GO:0004356)	11	0	0.02	-	< 0.2	1
basal transcription machinery binding (GO:0001098)	21	0	0.04	-	< 0.2	1
glutamate dehydrogenase (NADP+) activity (GO:0004354)	2	0	0	-	< 0.2	1
glutamate dehydrogenase (NAD+) activity (GO:0004352)	4	0	0.01	-	< 0.2	1
glutamate decarboxylase activity (GO:0004351)	7	0	0.01	-	< 0.2	1
glutamate-5-semialdehyde dehydrogenase activity (GO:0004350)	2	0	0	-	< 0.2	1
glutamate synthase activity, NAD(P)H as acceptor (GO:0045181)	2	0	0	-	< 0.2	1
calcium:sodium antiporter activity (GO:0005432)	13	0	0.03	-	< 0.2	1
adenyl nucleotide binding (GO:0030554)	3751	0	7.24	-	< 0.2	0.624
glutamate 5-kinase activity (GO:0004349)	3	0	0.01	-	< 0.2	1
glucosylceramidase activity (GO:0004348)	4	0	0.01	-	< 0.2	1
glucose-6-phosphate isomerase activity (GO:0004347)	4	0	0.01	-	< 0.2	1
glucose-6-phosphate dehydrogenase activity (GO:0004345)	8	0	0.02	-	< 0.2	1
glucosamine 6-phosphate N-acetyltransferase activity (GO:0004343)	3	0	0.01	-	< 0.2	1
RNA polymerase II transcription factor binding (GO:0001085)	42	0	0.08	-	< 0.2	1
transcription factor activity, RNA polymerase II basal transcription factor binding (GO:0001083)	5	0	0.01	-	< 0.2	1
glucokinase activity (GO:0004340)	6	0	0.01	-	< 0.2	1
transcription factor activity, RNA polymerase I transcription factor binding (GO:0001082)	1	0	0	-	< 0.2	1
pre-mRNA intronic binding (GO:0097157)	2	0	0	-	< 0.2	1
N-acylphosphatidylethanolamine-specific phospholipase D activity (GO:0070290)	7	0	0.01	-	< 0.2	1
aminoacyl-tRNA editing activity (GO:0002161)	15	0	0.03	-	< 0.2	1
geranyltranstransferase activity (GO:0004337)	2	0	0	-	< 0.2	1
transcriptional repressor activity, RNA polymerase II core promoter proximal region sequence-specific binding (GO:0001078)	7	0	0.01	-	< 0.2	1
transcriptional activator activity, RNA polymerase II core promoter proximal region sequence-specific binding (GO:0001077)	7	0	0.01	-	< 0.2	1
galactokinase activity (GO:0004335)	3	0	0.01	-	< 0.2	1
fumarylacetoacetase activity (GO:0004334)	1	0	0	-	< 0.2	1
transcription factor activity, RNA polymerase II transcription factor binding (GO:0001076)	261	0	0.5	-	< 0.2	1
palmitoyl hydrolase activity (GO:0098599)	11	0	0.02	-	< 0.2	1
transcription factor activity, RNA polymerase II core promoter sequence-specific binding involved in preinitiation complex assembly (GO:0001075)	9	0	0.02	-	< 0.2	1
fumarate hydratase activity (GO:0004333)	1	0	0	-	< 0.2	1
fructose-bisphosphate aldolase activity (GO:0004332)	9	0	0.02	-	< 0.2	1
7-hydroxymethyl chlorophyll a reductase activity (GO:0090415)	2	0	0	-	< 0.2	1
cyclin-dependent protein serine/threonine kinase activity (GO:0004693)	45	0	0.09	-	< 0.2	1
radical SAM enzyme activity (GO:0070283)	7	0	0.01	-	< 0.2	1
ubiquitin protein ligase binding (GO:0031625)	118	0	0.23	-	< 0.2	1
ubiquitin conjugating enzyme binding (GO:0031624)	32	0	0.06	-	< 0.2	1
diphosphate-fructose-6-phosphate 1-phosphotransferase activity (GO:0047334)	4	0	0.01	-	< 0.2	1
cation:amino acid symporter activity (GO:0005416)	1	0	0	-	< 0.2	1
SUMO-specific protease activity (GO:0016929)	13	0	0.03	-	< 0.2	1
formate-tetrahydrofolate ligase activity (GO:0004329)	2	0	0	-	< 0.2	1
phosphatidylinositol binding (GO:0035091)	49	0	0.09	-	< 0.2	1
pyroglutamyl-peptidase activity (GO:0016920)	2	0	0	-	< 0.2	1
tetrahydrofolylpolyglutamate synthase activity (GO:0004326)	5	0	0.01	-	< 0.2	1
ferrochelatase activity (GO:0004325)	4	0	0.01	-	< 0.2	1
regulatory region nucleic acid binding (GO:0001067)	555	0	1.07	-	< 0.2	1
ferredoxin-NADP+ reductase activity (GO:0004324)	3	0	0.01	-	< 0.2	1
electron transporter, transferring electrons within cytochrome b6/f complex of photosystem II activity (GO:0045158)	7	0	0.01	-	< 0.2	1
ferroxidase activity (GO:0004322)	6	0	0.01	-	< 0.2	1
calmodulin-dependent protein kinase activity (GO:0004683)	52	0	0.1	-	< 0.2	1
vitamin B6 binding (GO:0070279)	141	0	0.27	-	< 0.2	1
electron transporter, transferring electrons within the cyclic electron transport pathway of photosynthesis activity (GO:0045156)	17	0	0.03	-	< 0.2	1
electron transporter, transferring electrons from CoQH2-cytochrome c reductase complex and cytochrome c oxidase complex activity (GO:0045155)	2	0	0	-	< 0.2	1
electron transporter, transferring electrons within CoQH2-cytochrome c reductase complex activity (GO:0045153)	2	0	0	-	< 0.2	1
carbohydrate derivative transporter activity (GO:1901505)	48	0	0.09	-	< 0.2	1
inositol tetrakisphosphate 5-kinase activity (GO:0047326)	2	0	0	-	< 0.2	1
inositol tetrakisphosphate 1-kinase activity (GO:0047325)	7	0	0.01	-	< 0.2	1
cation:sugar symporter activity (GO:0005402)	77	0	0.15	-	< 0.2	1
dihydrolipoamide S-acyltransferase activity (GO:0030523)	3	0	0.01	-	< 0.2	1
3-oxoacyl-[acyl-carrier-protein] reductase (NADPH) activity (GO:0004316)	2	0	0	-	< 0.2	1
3-oxoacyl-[acyl-carrier-protein] synthase activity (GO:0004315)	1	0	0	-	< 0.2	1
RNA polymerase III activity (GO:0001056)	25	0	0.05	-	< 0.2	1
[acyl-carrier-protein] S-malonyltransferase activity (GO:0004314)	2	0	0	-	< 0.2	1
transmembrane receptor protein serine/threonine kinase activity (GO:0004675)	292	0	0.56	-	< 0.2	1
RNA polymerase II activity (GO:0001055)	13	0	0.03	-	< 0.2	1
protein serine/threonine kinase activity (GO:0004674)	1430	0	2.76	-	< 0.2	1
fatty acid synthase activity (GO:0004312)	5	0	0.01	-	< 0.2	1
RNA polymerase I activity (GO:0001054)	15	0	0.03	-	< 0.2	1
farnesyltranstransferase activity (GO:0004311)	14	0	0.03	-	< 0.2	1
protein histidine kinase activity (GO:0004673)	27	0	0.05	-	< 0.2	1
plastid sigma factor activity (GO:0001053)	2	0	0	-	< 0.2	1
protein kinase activity (GO:0004672)	2061	0	3.98	-	< 0.2	1
farnesyl-diphosphate farnesyltransferase activity (GO:0004310)	8	0	0.02	-	< 0.2	1
protein C-terminal S-isoprenylcysteine carboxyl O-methyltransferase activity (GO:0004671)	2	0	0	-	< 0.2	1
inositol phosphoceramide synthase activity (GO:0045140)	4	0	0.01	-	< 0.2	1
snoRNA binding (GO:0030515)	30	0	0.06	-	< 0.2	1
oxidoreductase activity, acting on the aldehyde or oxo group of donors (GO:0016903)	82	0	0.16	-	< 0.2	1
oxidoreductase activity, acting on the CH-OH group of donors, quinone or similar compound as acceptor (GO:0016901)	3	0	0.01	-	< 0.2	1
protein-arginine deiminase activity (GO:0004668)	1	0	0	-	< 0.2	1
core promoter binding (GO:0001047)	44	0	0.08	-	< 0.2	1
core promoter sequence-specific DNA binding (GO:0001046)	44	0	0.08	-	< 0.2	1
phosphatidylinositol bisphosphate binding (GO:1902936)	2	0	0	-	< 0.2	1
prephenate dehydrogenase (NADP+) activity (GO:0004665)	4	0	0.01	-	< 0.2	1
prephenate dehydratase activity (GO:0004664)	5	0	0.01	-	< 0.2	1
Rab geranylgeranyltransferase activity (GO:0004663)	1	0	0	-	< 0.2	1
tyrosyl-DNA phosphodiesterase activity (GO:0070259)	1	0	0	-	< 0.2	1
CAAX-protein geranylgeranyltransferase activity (GO:0004662)	2	0	0	-	< 0.2	1
enoyl-CoA hydratase activity (GO:0004300)	2	0	0	-	< 0.2	1
RNA polymerase I core binding (GO:0001042)	2	0	0	-	< 0.2	1
protein geranylgeranyltransferase activity (GO:0004661)	3	0	0.01	-	< 0.2	1
protein farnesyltransferase activity (GO:0004660)	1	0	0	-	< 0.2	1
pre-mRNA branch point binding (GO:0045131)	2	0	0	-	< 0.2	1
cyclin-dependent protein kinase activity (GO:0097472)	45	0	0.09	-	< 0.2	1
amino-acid racemase activity (GO:0047661)	2	0	0	-	< 0.2	1
long-chain-alcohol oxidase activity (GO:0046577)	5	0	0.01	-	< 0.2	1
oligopeptide binding (GO:1900750)	2	0	0	-	< 0.2	1
prenyltransferase activity (GO:0004659)	37	0	0.07	-	< 0.2	1
auxin binding (GO:0010011)	2	0	0	-	< 0.2	1
proline dehydrogenase activity (GO:0004657)	2	0	0	-	< 0.2	1
methylthioribulose 1-phosphate dehydratase activity (GO:0046570)	1	0	0	-	< 0.2	1
porphobilinogen synthase activity (GO:0004655)	1	0	0	-	< 0.2	1
polyribonucleotide nucleotidyltransferase activity (GO:0004654)	4	0	0.01	-	< 0.2	1
RNA polymerase III transcription factor activity, sequence-specific DNA binding (GO:0001034)	2	0	0	-	< 0.2	1
polynucleotide adenylyltransferase activity (GO:0004652)	5	0	0.01	-	< 0.2	1
polynucleotide 5'-phosphatase activity (GO:0004651)	1	0	0	-	< 0.2	1
RNA polymerase III type 2 promoter DNA binding (GO:0001031)	2	0	0	-	< 0.2	1
polygalacturonase activity (GO:0004650)	83	0	0.16	-	< 0.2	1
naringenin 3-dioxygenase activity (GO:0045486)	5	0	0.01	-	< 0.2	1
RNA polymerase III type 1 promoter DNA binding (GO:0001030)	2	0	0	-	< 0.2	1
ubiquitin-like protein conjugating enzyme binding (GO:0044390)	48	0	0.09	-	< 0.2	1
poly(ADP-ribose) glycohydrolase activity (GO:0004649)	2	0	0	-	< 0.2	1
O-phospho-L-serine:2-oxoglutarate aminotransferase activity (GO:0004648)	1	0	0	-	< 0.2	1
phosphoserine phosphatase activity (GO:0004647)	1	0	0	-	< 0.2	1
TFIIIB-type transcription factor activity (GO:0001026)	1	0	0	-	< 0.2	1
phosphorylase activity (GO:0004645)	9	0	0.02	-	< 0.2	1
RNA polymerase III transcription factor binding (GO:0001025)	1	0	0	-	< 0.2	1
phosphoribosylglycinamide formyltransferase activity (GO:0004644)	1	0	0	-	< 0.2	1
azole transporter activity (GO:0045118)	2	0	0	-	< 0.2	1
phosphoribosylaminoimidazolecarboxamide formyltransferase activity (GO:0004643)	7	0	0.01	-	< 0.2	1
phosphoribosylformylglycinamidine synthase activity (GO:0004642)	2	0	0	-	< 0.2	1
phosphoribosylformylglycinamidine cyclo-ligase activity (GO:0004641)	2	0	0	-	< 0.2	1
prosthetic group binding (GO:0051192)	15	0	0.03	-	< 0.2	1
phosphoribosylanthranilate isomerase activity (GO:0004640)	3	0	0.01	-	< 0.2	1
heparan sulfate 6-O-sulfotransferase activity (GO:0017095)	1	0	0	-	< 0.2	1
AU-rich element binding (GO:0017091)	2	0	0	-	< 0.2	1
adenine nucleotide transmembrane transporter activity (GO:0000295)	25	0	0.05	-	< 0.2	1
ubiquitin-like protein ligase binding (GO:0044389)	118	0	0.23	-	< 0.2	1
