# Supplementary material for: WRKYs, the Jack-of-various-Trades, Modulate Dehydration Stress in Populus davidiana—A Transcriptomic Approach
Source: Int J Mol Sci. 2019 Jan 18;20(2):414. doi: 10.3390/ijms20020414 (PMC6358917; doi:10.3390/ijms20020414)
Supplement: Supplementary file 1 [file ijms-20-00414-s001.zip › Supplementary/Table S4.xlsx]

## Sheet: OD19
GeneId	New Gene	GeneAcc	Desc	Value_1	Value_2	log2fc	p-value	q-value	DEG:QV=0.05:SELECT	DEG:UP_DOWN	DEG:QV<=0.05	DEG:QV<=0.10	DEG:PV<=0.01	DEG:PV<=0.05	DEG:FC2>=0	EXP:1_OD19_D0:FPKM	EXP:3_OD19_D0:FPKM	EXP:2_OD19_D0:FPKM	EXP:1_OD19_D10:FPKM	EXP:2_OD19_D10:FPKM	EXP:3_OD19_D10:FPKM
TBIG033000	Potri.007G078200.2	POPTR_0007s06930	WRKY DNA-binding protein 13 [Source:Projected from Arabidopsis thaliana (AT4G39410) TAIR;Acc:AT4G39410] [Source:Populus trichocarpa;ACC:POPTR_0007s06930]	0.06	0	#NAME?	1	1	no	DOWN	N	N	N	N	Y	0.12	0.06	0	0	0	0
TBIG021011	Potri.002G138900.1	POPTR_0002s13980	WRKY family transcription factor [Source:Projected from Arabidopsis thaliana (AT2G44745) TAIR;Acc:AT2G44745] [Source:Populus trichocarpa;ACC:POPTR_0002s13980]	0.0236	0	#NAME?	1	1	no	DOWN	N	N	N	N	Y	0	0.07	0	0	0	0
TBIG031656	Potri.006G087000.1	POPTR_0006s08730	Predicted protein [Source:UniProtKB/TrEMBL;Acc:B9HBN2] [Source:Populus trichocarpa;ACC:POPTR_0006s08730]	0.086	0	#NAME?	1	1	no	DOWN	N	N	N	N	Y	0	0.08	0.17	0	0	0
TBIG018119	Potri.018G107000.5	POPTR_0018s11620	-	0.326	0	#NAME?	1	1	no	DOWN	N	N	N	N	Y	0	0.33	0.69	0	0	0
TBIG002130	Potri.001G460600.1	POPTR_0001s46490	Predicted protein [Source:UniProtKB/TrEMBL;Acc:B9GGH3] [Source:Populus trichocarpa;ACC:POPTR_0001s46490]	0	0.0445	inf	1	1	no	UP	N	N	N	N	Y	0	0	0	0.14	0	0
TBIG033687	Potri.007G079800.1	POPTR_0007s06720	Predicted protein [Source:UniProtKB/TrEMBL;Acc:B9HG34] [Source:Populus trichocarpa;ACC:POPTR_0007s06720]	0	0.0614	inf	1	1	no	UP	N	N	N	N	Y	0	0	0	0.19	0	0
TBIG011154	Potri.013G090300.1	POPTR_0013s09470	Predicted protein [Source:UniProtKB/TrEMBL;Acc:B9I8F0] [Source:Populus trichocarpa;ACC:POPTR_0013s09470]	0.1	0.0459	inf	1	1	no	UP	N	N	N	N	Y	0	0	0	0.07	0.07	0
TBIG017719	Potri.018G019700.1	POPTR_0018s02480	Predicted protein [Source:UniProtKB/TrEMBL;Acc:B9IL51] [Source:Populus trichocarpa;ACC:POPTR_0018s02480]	0	0.0629	inf	1	1	no	UP	N	N	N	N	Y	0	0	0	0	0.19	0
TBIG021364	Potri.002G228400.1	POPTR_0002s21330	Predicted protein [Source:UniProtKB/TrEMBL;Acc:B9GTW8] [Source:Populus trichocarpa;ACC:POPTR_0002s21330]	0	0.021	inf	1	1	no	UP	N	N	N	N	Y	0	0	0	0	0.04	0.03
TBIG015340	Potri.016G099900.1	POPTR_0016s10610	Predicted protein [Source:UniProtKB/TrEMBL;Acc:B9IFV9] [Source:Populus trichocarpa;ACC:POPTR_0016s10610]	0.0506	0.118	1.22	1	1	no	UP	N	N	N	N	Y	0.07	0	0.08	0.23	0.07	0.06
TBIG003220	Potri.001G208600.1	POPTR_0001s21580	Predicted protein [Source:UniProtKB/TrEMBL;Acc:B9GF77] [Source:Populus trichocarpa;ACC:POPTR_0001s21580]	0.0629	0.0616	-0.0303	1	1	no	DOWN	N	N	N	N	N	0.08	0.11	0	0.12	0	0.07
TBIG016789	Potri.017G079500.1	POPTR_0017s11570	WRKY DNA-binding protein 72 [Source:Projected from Arabidopsis thaliana (AT5G15130) TAIR;Acc:AT5G15130] [Source:Populus trichocarpa;ACC:POPTR_0017s11570]	0.0326	0.0431	0.405	1	1	no	UP	N	N	N	N	N	0	0	0.1	0.05	0	0.08
TBIG010489	Potri.013G090400.1	POPTR_0013s09460	Predicted protein [Source:UniProtKB/TrEMBL;Acc:B9I8E9] [Source:Populus trichocarpa;ACC:POPTR_0013s09460]	0.1	0.0235	3	1	1	no	UP	N	N	N	N	Y	0.01	0.01	0.01	0.08	0.07	0.09
TBIG009388	Potri.012G031700.1	POPTR_0012s01380	Predicted protein [Source:UniProtKB/TrEMBL;Acc:B9I540] [Source:Populus trichocarpa;ACC:POPTR_0012s01380]	0.0213	0.0389	0.867	1	1	no	UP	N	N	N	N	N	0	0.07	0	0	0	0.12
TBIG009796	Potri.012G101000.1	POPTR_0012s10290	Predicted protein [Source:UniProtKB/TrEMBL;Acc:B9I3U6] [Source:Populus trichocarpa;ACC:POPTR_0012s10290]	0.0421	0.567	3.75	1	1	no	UP	N	N	N	N	Y	0	0	0.12	0.63	0.87	0.22
TBIG026434	Potri.004G072000.1	POPTR_0004s07050	Predicted protein [Source:UniProtKB/TrEMBL;Acc:B9H3N0] [Source:Populus trichocarpa;ACC:POPTR_0004s07050]	0.174	0.187	0.105	1	1	no	UP	N	N	N	N	N	0.14	0.24	0.14	0.21	0.14	0.23
TBIG012977	Potri.014G118200.1	POPTR_0014s11350	predicted protein, mRNA [source:RefSeq DNA_predicted;Acc:XM_002320931.1] [Source:Populus trichocarpa;ACC:POPTR_0014s11350]	0.0564	0.164	1.54	1	1	no	UP	N	N	N	N	Y	0.06	0.05	0.06	0	0.24	0.25
TBIG017724	Potri.018G019000.1	POPTR_0018s02550	-	0.286	0.374	0.388	1	1	no	UP	N	N	N	N	N	0.17	0.24	0.43	0.36	0.46	0.3
TBIG028269	Potri.005G203200.1	POPTR_0005s22480	Predicted protein [Source:UniProtKB/TrEMBL;Acc:B9H823] [Source:Populus trichocarpa;ACC:POPTR_0005s22480]	0.585	0.382	-0.616	1	1	no	DOWN	N	N	N	N	N	0.81	0.64	0.3	0.44	0.36	0.37
TBIG000007	Potri.001G121300.1	POPTR_0001s00350	Predicted protein [Source:UniProtKB/TrEMBL;Acc:B9N3Q7] [Source:Populus trichocarpa;ACC:POPTR_0001s00350]	0.647	0.422	-0.618	1	1	no	DOWN	N	N	N	N	N	0.32	0.5	1.07	0.38	0.51	0.38
TBIG007721	Potri.011G157100.1	POPTR_0011s16050	Predicted protein [Source:UniProtKB/TrEMBL;Acc:B9I0X2] [Source:Populus trichocarpa;ACC:POPTR_0011s16050]	0.587	0.483	-0.282	1	1	no	DOWN	N	N	N	N	N	0.59	0.41	0.71	0.82	0.27	0.4
TBIG001596	Potri.001G352400.1	POPTR_0001s34520	Predicted protein [Source:UniProtKB/TrEMBL;Acc:B9N9B4] [Source:Populus trichocarpa;ACC:POPTR_0001s34520]	0.0375	0.321	3.1	1	1	no	UP	N	N	N	N	Y	0.11	0	0	0.23	0.34	0.43
TBIG024441	Potri.003G111900.2	POPTR_0003s11120	Predicted protein [Source:UniProtKB/TrEMBL;Acc:B9GVH4] [Source:Populus trichocarpa;ACC:POPTR_0003s11120]	0.348	0.611	0.809	1	1	no	UP	N	N	N	N	N	0.47	0.18	0.38	0.93	0.46	0.46
TBIG000633	Potri.001G058800.1	POPTR_0001s13600	-	0	0.181	inf	1	1	no	UP	N	N	N	N	Y	0	0	0	0	0	0.54
TBIG000164	Potri.001G002400.1	POPTR_0001s03970	-	0.274	0.67	1.29	1	1	no	UP	N	N	N	N	Y	0.52	0.3	0	0.91	0.49	0.68
TBIG008141	Potri.011G070100.1	POPTR_0011s06990	Predicted protein [Source:UniProtKB/TrEMBL;Acc:B9I1H9] [Source:Populus trichocarpa;ACC:POPTR_0011s06990]	0.706	0.907	0.361	0.26	0.635559	no	UP	N	N	N	N	N	1.04	0.58	0.5	0.95	1.13	0.7
TBIG021900	Potri.002G059100.1	POPTR_0002s06000	Predicted protein [Source:UniProtKB/TrEMBL;Acc:B9GT28] [Source:Populus trichocarpa;ACC:POPTR_0002s06000]	0.0913	0.503	2.46	1	1	no	UP	N	N	N	N	Y	0.15	0.13	0	0.29	0.51	0.76
TBIG014600	Potri.015G099200.1	POPTR_0015s11130	Predicted protein [Source:UniProtKB/TrEMBL;Acc:B9IFE4] [Source:Populus trichocarpa;ACC:POPTR_0015s11130]	0.41	1.07	1.39	0.04755	0.264508	no	UP	N	N	N	Y	Y	0.21	0.49	0.47	1.24	1.16	0.79
TBIG022409	Potri.002G168700.1	POPTR_0002s17010	Predicted protein [Source:UniProtKB/TrEMBL;Acc:B9GQZ6] [Source:Populus trichocarpa;ACC:POPTR_0002s17010]	0.293	1.27	2.11	0.0004	0.00750685	yes	UP	Y	Y	Y	Y	Y	0.29	0.22	0.37	1.42	1.44	1.01
TBIG021244	Potri.002G186600.1	POPTR_0002s18770	Predicted protein [Source:UniProtKB/TrEMBL;Acc:B9GTA4] [Source:Populus trichocarpa;ACC:POPTR_0002s18770]	0.794	0.866	0.126	0.71385	0.921699	no	UP	N	N	N	N	N	0.69	0.71	1.01	0.84	0.71	1.12
TBIG017337	Potri.T043800.1	POPTR_0017s09750	Predicted protein [Source:UniProtKB/TrEMBL;Acc:B9N0Y7] [Source:Populus trichocarpa;ACC:POPTR_0017s09750]	0.714	2.22	1.64	0.0227	0.165433	no	UP	N	N	N	Y	Y	0.46	0.16	1.53	3.21	2.36	1.15
TBIG035691	Potri.008G103300.1	POPTR_0008s10280	Predicted protein [Source:UniProtKB/TrEMBL;Acc:B9HIL9] [Source:Populus trichocarpa;ACC:POPTR_0008s10280]	0.408	1.18	1.53	0.0008	0.0133724	yes	UP	Y	Y	Y	Y	Y	0.67	0.26	0.27	1.31	1.07	1.2
TBIG023508	Potri.003G132700.1	POPTR_0003s13250	Predicted protein [Source:UniProtKB/TrEMBL;Acc:B9GWV8] [Source:Populus trichocarpa;ACC:POPTR_0003s13250]	0.696	1.47	1.07	0.0021	0.0290384	yes	UP	Y	Y	Y	Y	Y	0.57	0.69	0.81	2.21	0.92	1.35
TBIG016969	Potri.017G149000.1	POPTR_0017s00960	Predicted protein [Source:UniProtKB/TrEMBL;Acc:B9MX64] [Source:Populus trichocarpa;ACC:POPTR_0017s00960]	1.66	1.95	0.233	0.3459	0.716273	no	UP	N	N	N	N	N	1.58	1.4	1.93	2.11	2.44	1.46
TBIG029385	Potri.005G141400.1	POPTR_0005s18490	-	0.898	1.17	0.387	0.199	0.564887	no	UP	N	N	N	N	N	1.17	0.74	0.76	1.11	0.98	1.52
TBIG030998	Potri.006G224100.1	POPTR_0006s24050	WRKY DNA-binding protein 50 [Source:Projected from Arabidopsis thaliana (AT5G26170) TAIR;Acc:AT5G26170] [Source:Populus trichocarpa;ACC:POPTR_0006s24050]	0.659	1.53	1.21	0.0053	0.0593525	no	UP	N	Y	Y	Y	Y	0.57	0.61	0.81	1.36	1.79	1.54
TBIG022538	Potri.002G193000.1	POPTR_0002s19390	-	1.25	1.67	0.411	0.1002	0.406267	no	UP	N	N	N	N	N	1.19	1.51	1.01	1.45	1.59	1.98
TBIG027531	Potri.005G055300.1	POPTR_0005s05700	Predicted protein [Source:UniProtKB/TrEMBL;Acc:B9MZB9] [Source:Populus trichocarpa;ACC:POPTR_0005s05700]	2.18	2.77	0.346	0.09675	0.398374	no	UP	N	N	N	N	N	1.74	2.65	1.9	2.65	3.55	2.02
TBIG005232	Potri.010G147700.1	POPTR_0010s15750	Predicted protein [Source:UniProtKB/TrEMBL;Acc:B9HX42] [Source:Populus trichocarpa;ACC:POPTR_0010s15750]	0.807	2.37	1.55	5e-05	0.00126878	yes	UP	Y	Y	Y	Y	Y	0.71	0.62	1.04	2.39	2.51	2.23
TBIG031756	Potri.006G105300.1	POPTR_0006s10600	-	0.761	2.14	1.49	5e-05	0.00126878	yes	UP	Y	Y	Y	Y	Y	0.51	0.87	0.89	2.36	1.67	2.51
TBIG010452	Potri.013G086000.1	POPTR_0013s08380	Predicted protein [Source:UniProtKB/TrEMBL;Acc:B9N149] [Source:Populus trichocarpa;ACC:POPTR_0013s08380]	3.1	3.46	0.16	0.3035	0.67829	no	UP	N	N	N	N	N	2.73	3.13	3.27	3.29	4	3.17
TBIG010233	Potri.013G042600.1	POPTR_0013s03990	Predicted protein [Source:UniProtKB/TrEMBL;Acc:B9I5G9] [Source:Populus trichocarpa;ACC:POPTR_0013s03990]	4.65	3.8	-0.289	0.0834	0.365822	no	DOWN	N	N	N	N	N	4.9	3.29	5.16	3.82	4.18	3.38
TBIG035639	Potri.008G091900.1	POPTR_0008s09140	Predicted protein [Source:UniProtKB/TrEMBL;Acc:B9HIB5] [Source:Populus trichocarpa;ACC:POPTR_0008s09140]	3.51	3.8	0.115	0.4614	0.801878	no	UP	N	N	N	N	N	3.01	4.03	3.81	4.15	4.38	3.42
TBIG021403	Potri.002G221600.1	POPTR_0002s22180	Predicted protein [Source:UniProtKB/TrEMBL;Acc:B9GTG4] [Source:Populus trichocarpa;ACC:POPTR_0002s22180]	2.96	2.93	-0.0158	0.9325	0.984636	no	DOWN	N	N	N	N	N	2.85	2.82	3.13	3.17	2.12	3.62
TBIG028351	Potri.005G219500.1	POPTR_0005s24100	Predicted protein [Source:UniProtKB/TrEMBL;Acc:B9H8I2] [Source:Populus trichocarpa;ACC:POPTR_0005s24100]	2.51	3.36	0.423	0.02715	0.186309	no	UP	N	N	N	Y	N	2.29	2.68	2.56	2.85	3.53	3.95
TBIG007399	Potri.011G087900.4	POPTR_0011s09030	-	3.84	4.3	0.162	0.3329	0.704815	no	UP	N	N	N	N	N	3.45	3.94	3.94	3.84	4.84	4.23
TBIG031774	Potri.006G109100.1	POPTR_0006s10950	Predicted protein [Source:UniProtKB/TrEMBL;Acc:B9HDJ4] [Source:Populus trichocarpa;ACC:POPTR_0006s10950]	1.57	3.5	1.16	5e-05	0.00126878	yes	UP	Y	Y	Y	Y	Y	1.45	1.75	1.51	2.23	4.15	4.4
TBIG021826	Potri.002G043500.1	POPTR_0002s04440	Predicted protein [Source:UniProtKB/TrEMBL;Acc:B9GS59] [Source:Populus trichocarpa;ACC:POPTR_0002s04440]	4.51	4.56	0.0189	0.90205	0.977716	no	UP	N	N	N	N	N	4.56	3.85	5.08	5.35	4.11	4.57
TBIG031186	Potri.006G264000.1	POPTR_0006s27990	-	4.7	4.12	-0.192	0.2087	0.578246	no	DOWN	N	N	N	N	N	4.27	5.2	4.38	3.31	3.99	5.23
TBIG026661	Potri.004G120800.1	POPTR_0004s12000	Predicted protein [Source:UniProtKB/TrEMBL;Acc:B9H449] [Source:Populus trichocarpa;ACC:POPTR_0004s12000]	5.92	5.69	-0.0583	0.6842	0.910879	no	DOWN	N	N	N	N	N	6.21	5.64	5.78	6.27	5.5	5.56
TBIG006539	Potri.010G160100.3	POPTR_0010s16760	Predicted protein [Source:UniProtKB/TrEMBL;Acc:B9HXK9] [Source:Populus trichocarpa;ACC:POPTR_0010s16760]	3.44	5.76	0.745	0.0001	0.00232259	yes	UP	Y	Y	Y	Y	N	2.55	3.66	4.48	6.29	5.7	5.76
TBIG028948	Potri.005G085200.1	POPTR_0005s08720	Predicted protein [Source:UniProtKB/TrEMBL;Acc:B9H5K7] [Source:Populus trichocarpa;ACC:POPTR_0005s08720]	2.5	5.54	1.15	5e-05	0.00126878	yes	UP	Y	Y	Y	Y	Y	3.13	2.36	2.05	6.03	5.44	5.78
TBIG011935	Potri.014G090300.1	POPTR_0014s08600	Predicted protein [Source:UniProtKB/TrEMBL;Acc:B9I8Q1] [Source:Populus trichocarpa;ACC:POPTR_0014s08600]	3.69	5.95	0.688	0.0001	0.00232259	yes	UP	Y	Y	Y	Y	N	3.9	3.46	3.84	5.65	6.53	6.39
TBIG012983	Potri.014G119800.1	POPTR_0014s11490	Predicted protein [Source:UniProtKB/TrEMBL;Acc:B9I9I2] [Source:Populus trichocarpa;ACC:POPTR_0014s11490]	6.5	6.35	-0.0337	0.8261	0.95776	no	DOWN	N	N	N	N	N	6.79	5.81	6.61	6.89	5.74	6.49
TBIG038864	Potri.011G007800.1	POPTR_0021s00280	Predicted protein [Source:UniProtKB/TrEMBL;Acc:B9HZ75] [Source:Populus trichocarpa;ACC:POPTR_0021s00280]	2.65	6.95	1.39	5e-05	0.00126878	yes	UP	Y	Y	Y	Y	Y	2.34	2.77	2.78	8.18	5.88	7.04
TBIG020934	Potri.002G123300.1	POPTR_0002s12480	Predicted protein [Source:UniProtKB/TrEMBL;Acc:B9GNT7] [Source:Populus trichocarpa;ACC:POPTR_0002s12480]	6.54	7.68	0.232	0.1102	0.426237	no	UP	N	N	N	N	N	7.16	5.45	7.34	9.67	6.82	7.17
TBIG012041	Potri.014G111900.1	POPTR_0014s10750	Predicted protein [Source:UniProtKB/TrEMBL;Acc:B9I9A4] [Source:Populus trichocarpa;ACC:POPTR_0014s10750]	5.71	8.09	0.503	0.0006	0.0105311	yes	UP	Y	Y	Y	Y	N	5.76	6.06	5.76	7.58	9.64	8.1
TBIG015916	Potri.016G083600.9	POPTR_0016s08440	Predicted protein [Source:UniProtKB/TrEMBL;Acc:B9IIY4] [Source:Populus trichocarpa;ACC:POPTR_0016s08440]	8.89	8.47	-0.0696	0.58685	0.869814	no	DOWN	N	N	N	N	N	8.86	9.38	7.79	8.88	8.42	8.37
TBIG023687	Potri.003G169100.1	POPTR_0003s16750	Predicted protein [Source:UniProtKB/TrEMBL;Acc:B9GZM8] [Source:Populus trichocarpa;ACC:POPTR_0003s16750]	4.64	9.23	0.992	0.59395	0.872348	no	UP	N	N	N	N	N	4.46	4.8	4.39	12.79	6.7	8.62
TBIG019586	Potri.019G123500.1	POPTR_0019s14460	Predicted protein [Source:UniProtKB/TrEMBL;Acc:B9INS3] [Source:Populus trichocarpa;ACC:POPTR_0019s14460]	5.79	8.43	0.541	5e-05	0.00126878	yes	UP	Y	Y	Y	Y	N	5.14	5.54	6.33	8.11	8.78	8.74
TBIG004425	Potri.001G472800.3	POPTR_0001s47670	Predicted protein [Source:UniProtKB/TrEMBL;Acc:B9GHY9] [Source:Populus trichocarpa;ACC:POPTR_0001s47670]	9.15	8.25	-0.15	0.2193	0.592073	no	DOWN	N	N	N	N	N	9.06	9.2	9.09	8.22	8.3	8.8
TBIG017718	Potri.018G019800.1	POPTR_0018s02470	Predicted protein [Source:UniProtKB/TrEMBL;Acc:B9IL50] [Source:Populus trichocarpa;ACC:POPTR_0018s02470]	1.82	8.05	2.14	5e-05	0.00126878	yes	UP	Y	Y	Y	Y	Y	2.15	1.84	1.31	7.71	6.89	9.37
TBIG008600	Potri.011G169300.2	POPTR_0011s17230	Predicted protein [Source:UniProtKB/TrEMBL;Acc:B9N5J6] [Source:Populus trichocarpa;ACC:POPTR_0011s17230]	9.73	8.99	-0.115	0.34895	0.718306	no	DOWN	N	N	N	N	N	9.56	9.23	10.31	9.14	8.77	9.77
TBIG034529	Potri.008G094000.1	POPTR_0008s09360	Predicted protein [Source:UniProtKB/TrEMBL;Acc:B9HID0] [Source:Populus trichocarpa;ACC:POPTR_0008s09360]	8.49	11.4	0.422	0.00255	0.0340376	yes	UP	Y	Y	Y	Y	N	9.45	8.19	8.92	12.12	12.79	11.26
TBIG011618	Potri.014G024200.2	POPTR_0014s02420	Predicted protein [Source:UniProtKB/TrEMBL;Acc:B9MVV0] [Source:Populus trichocarpa;ACC:POPTR_0014s02420]	9.35	12.9	0.463	0.00045	0.00828869	yes	UP	Y	Y	Y	Y	N	9.06	9.22	9.51	11.91	14.67	12.59
TBIG033156	Potri.007G047400.1	POPTR_0007s10670	Putative uncharacterized protein [source:UniProtKB/TrEMBL;Acc:A9PII7_POPTR] [Source:Populus trichocarpa;ACC:POPTR_0007s10670]	8.24	14.2	0.789	5e-05	0.00126878	yes	UP	Y	Y	Y	Y	N	8.4	7.88	8.24	14.8	15.61	12.79
TBIG030543	Potri.006G133200.4	POPTR_0006s13550	Predicted protein [Source:UniProtKB/TrEMBL;Acc:B9MT69] [Source:Populus trichocarpa;ACC:POPTR_0006s13550]	15.1	13.4	-0.166	0.1593	0.50915	no	DOWN	N	N	N	N	N	14.33	14.56	15.32	14.01	13.06	13.69
TBIG012304	Potri.014G164300.1	POPTR_0014s16220	Putative uncharacterized protein [source:UniProtKB/TrEMBL;Acc:A9P7X2_POPTR] [Source:Populus trichocarpa;ACC:POPTR_0014s16220]	16.7	16.8	0.0133	0.90965	0.979633	no	UP	N	N	N	N	N	15.47	16.8	17.16	16.62	17.43	16.9
TBIG002727	Potri.001G092900.1	POPTR_0001s10490	Predicted protein [Source:UniProtKB/TrEMBL;Acc:B9GL73] [Source:Populus trichocarpa;ACC:POPTR_0001s10490]	9.86	17.6	0.836	0.09405	0.392473	no	UP	N	N	N	N	N	10.14	12.25	6.55	14.13	21.24	18.29
TBIG005294	Potri.010G163000.1	POPTR_0010s17040	Predicted protein [Source:UniProtKB/TrEMBL;Acc:B9HXN4] [Source:Populus trichocarpa;ACC:POPTR_0010s17040]	13.9	17.1	0.298	0.0112	0.101618	no	UP	N	N	N	Y	N	14.12	16.23	12.31	17.38	17.27	19.2
TBIG025273	Potri.004G060900.1	POPTR_0004s05920	Predicted protein [Source:UniProtKB/TrEMBL;Acc:B9H2F3] [Source:Populus trichocarpa;ACC:POPTR_0004s05920]	12.6	16.6	0.398	0.0023	0.0312782	yes	UP	Y	Y	Y	Y	N	14.31	11.55	12.84	16.78	14.6	19.67
TBIG017772	Potri.018G008500.1	POPTR_0018s03450	Predicted protein [Source:UniProtKB/TrEMBL;Acc:B9ILE4] [Source:Populus trichocarpa;ACC:POPTR_0018s03450]	11.8	19.5	0.718	5e-05	0.00126878	yes	UP	Y	Y	Y	Y	N	12.39	11.23	14.21	20.8	21.74	19.8
TBIG002390	Potri.001G044500.1	POPTR_0001s03620	Predicted protein [Source:UniProtKB/TrEMBL;Acc:B9N9Y4] [Source:Populus trichocarpa;ACC:POPTR_0001s03620]	5.56	21.5	1.95	5e-05	0.00126878	yes	UP	Y	Y	Y	Y	Y	4.95	5.87	5.62	22.38	21.33	21.95
TBIG001722	Potri.001G361600.2	POPTR_0001s37260	Predicted protein [Source:UniProtKB/TrEMBL;Acc:B9GJX1] [Source:Populus trichocarpa;ACC:POPTR_0001s37260]	25.8	25	-0.0453	0.6947	0.91485	no	DOWN	N	N	N	N	N	23.8	28.17	25.41	23.71	26.6	26.24
TBIG016133	Potri.016G128300.1	POPTR_0016s13600	Predicted protein [Source:UniProtKB/TrEMBL;Acc:B9IGK6] [Source:Populus trichocarpa;ACC:POPTR_0016s13600]	2.8	28.2	3.33	5e-05	0.00126878	yes	UP	Y	Y	Y	Y	Y	2.78	2.72	2.81	30.45	28.47	26.58
TBIG022550	Potri.002G195300.2	POPTR_0002s19630	Predicted protein [Source:UniProtKB/TrEMBL;Acc:B9GST5] [Source:Populus trichocarpa;ACC:POPTR_0002s19630]	34.9	31	-0.171	0.17585	0.532912	no	DOWN	N	N	N	N	N	37.6	31.05	33.53	35.94	28.65	28.98
TBIG023758	Potri.003G182200.2	POPTR_0003s18060	Predicted protein [Source:UniProtKB/TrEMBL;Acc:A9PHD6] [Source:Populus trichocarpa;ACC:POPTR_0003s18060]	7.11	32.2	2.18	5e-05	0.00126878	yes	UP	Y	Y	Y	Y	Y	7.31	7.83	6.03	29.93	35.48	33.21
TBIG031584	Potri.006G072400.1	POPTR_0006s07170	Predicted protein [Source:UniProtKB/TrEMBL;Acc:B9HAN3] [Source:Populus trichocarpa;ACC:POPTR_0006s07170]	12.3	29.4	1.25	5e-05	0.00126878	yes	UP	Y	Y	Y	Y	Y	12.87	12.85	12.04	30.51	28.56	33.25
TBIG018882	Potri.018G139300.1	POPTR_0018s13600	Predicted protein [Source:UniProtKB/TrEMBL;Acc:B9IN40] [Source:Populus trichocarpa;ACC:POPTR_0018s13600]	13.2	41.6	1.65	5e-05	0.00126878	yes	UP	Y	Y	Y	Y	Y	12.87	13.4	13.64	47	39.21	42.16
TBIG031183	Potri.006G263600.1	POPTR_0006s27950	Predicted protein [Source:UniProtKB/TrEMBL;Acc:B9HAW6] [Source:Populus trichocarpa;ACC:POPTR_0006s27950]	7.94	46.8	2.56	5e-05	0.00126878	yes	UP	Y	Y	Y	Y	Y	8.57	8.01	6.39	54.63	41.72	42.81
TBIG012858	Potri.014G096200.1	POPTR_0014s09190	Predicted protein [Source:UniProtKB/TrEMBL;Acc:B9I8V9] [Source:Populus trichocarpa;ACC:POPTR_0014s09190]	7.27	44.7	2.62	5e-05	0.00126878	yes	UP	Y	Y	Y	Y	Y	7.62	7.32	6.85	42.1	47.34	47.98
TBIG025048	Potri.004G007500.1	POPTR_0004s00890	Predicted protein [Source:UniProtKB/TrEMBL;Acc:B9N8D2] [Source:Populus trichocarpa;ACC:POPTR_0004s00890]	20.4	48.9	1.26	5e-05	0.00126878	yes	UP	Y	Y	Y	Y	Y	19.11	20.9	21.02	46.38	51.43	50.44
TBIG024567	Potri.003G138600.1	POPTR_0003s13840	Predicted protein [Source:UniProtKB/TrEMBL;Acc:B9GXG9] [Source:Populus trichocarpa;ACC:POPTR_0003s13840]	4.05	60.3	3.9	5e-05	0.00126878	yes	UP	Y	Y	Y	Y	Y	3.89	4.4	3.82	57.36	62.4	63.73
TBIG016168	Potri.016G137900.1	POPTR_0016s14490	Predicted protein [Source:UniProtKB/TrEMBL;Acc:B9IGU5] [Source:Populus trichocarpa;ACC:POPTR_0016s14490]	2.57667	83.3267	5.0152	5e-05	0.00126878	yes	UP	Y	Y	Y	Y	Y	2.67	2.04	3.02	82.69	84.09	83.2
TBIG011434	Potri.013G153400.1	POPTR_0013s14960	Putative uncharacterized protein [source:UniProtKB/TrEMBL;Acc:A9PG21_POPTR] [Source:Populus trichocarpa;ACC:POPTR_0013s14960]	32.2	82.9	1.36	5e-05	0.00126878	yes	UP	Y	Y	Y	Y	Y	31.51	33.85	28.72	82.69	84.09	83.2
										0
	Potri.003G138600.1
	Potri.003G182200.2
	Potri.004G060900.1
	Potri.006G105300.1
	Potri.006G263600.1
	Potri.013G153400.1
	Potri.014G090300.1
	Potri.014G096200.1
	Potri.016G128300.1
	Potri.018G019800.1
	Potri.018G139300.1
	Potri.016G137900.1

## Sheet: SG9
GeneId	New Gene	GeneAcc	Desc	Value_1	Value_2	log2fc	p-value	q-value	DEG:QV=0.05:SELECT	DEG:UP_DOWN	DEG:QV<=0.05	DEG:QV<=0.10	DEG:PV<=0.01	DEG:PV<=0.05	DEG:FC2>=0	EXP:1_SG9_D0:FPKM	EXP:3_SG9_D0:FPKM	EXP:2_SG9_D0:FPKM	EXP:1_SG9_D10:FPKM	EXP:2_SG9_D10:FPKM	EXP:3_SG9_D10:FPKM
TBIG010489	Potri.013G090400.1	POPTR_0013s09460	Predicted protein [Source:UniProtKB/TrEMBL;Acc:B9I8E9] [Source:Populus trichocarpa;ACC:POPTR_0013s09460]	0.0237	0	#NAME?	1	1	no	DOWN	N	N	N	N	Y	0	0	0.07	0	0	0
TBIG000633	Potri.001G058800.1	POPTR_0001s13600	-	0.083	0.0895	0.109	1	1	no	UP	N	N	N	N	N	0	0	0.25	0.27	0	0
TBIG016789	Potri.017G079500.1	POPTR_0017s11570	WRKY DNA-binding protein 72 [Source:Projected from Arabidopsis thaliana (AT5G15130) TAIR;Acc:AT5G15130] [Source:Populus trichocarpa;ACC:POPTR_0017s11570]	0.0513	0.0814	0.667	1	1	no	UP	N	N	N	N	N	0.05	0.06	0.05	0.21	0.04	0
TBIG031656	Potri.006G087000.1	POPTR_0006s08730	Predicted protein [Source:UniProtKB/TrEMBL;Acc:B9HBN2] [Source:Populus trichocarpa;ACC:POPTR_0006s08730]	0	0.0235	inf	1	1	no	UP	N	N	N	N	Y	0	0	0	0	0.07	0
TBIG002130	Potri.001G460600.1	POPTR_0001s46490	Predicted protein [Source:UniProtKB/TrEMBL;Acc:B9GGH3] [Source:Populus trichocarpa;ACC:POPTR_0001s46490]	0	0.0361	inf	1	1	no	UP	N	N	N	N	Y	0	0	0	0	0.11	0
TBIG000164	Potri.001G002400.1	POPTR_0001s03970	-	0.35	0.105	-1.74	1	1	no	DOWN	N	N	N	N	Y	0.34	0.22	0.51	0.18	0.13	0
TBIG003220	Potri.001G208600.1	POPTR_0001s21580	Predicted protein [Source:UniProtKB/TrEMBL;Acc:B9GF77] [Source:Populus trichocarpa;ACC:POPTR_0001s21580]	0.0576	0.0235	-1.3	1	1	no	DOWN	N	N	N	N	Y	0	0.03	0.15	0	0.03	0.04
TBIG021364	Potri.002G228400.1	POPTR_0002s21330	Predicted protein [Source:UniProtKB/TrEMBL;Acc:B9GTW8] [Source:Populus trichocarpa;ACC:POPTR_0002s21330]	0.0329	0.0612	0.897	1	1	no	UP	N	N	N	N	N	0.03	0.07	0	0	0.12	0.07
TBIG017719	Potri.018G019700.1	POPTR_0018s02480	Predicted protein [Source:UniProtKB/TrEMBL;Acc:B9IL51] [Source:Populus trichocarpa;ACC:POPTR_0018s02480]	0.11	0.0287	-1.94	1	1	no	DOWN	N	N	N	N	Y	0.26	0.06	0	0	0	0.09
TBIG033000	Potri.007G078200.2	POPTR_0007s06930	WRKY DNA-binding protein 13 [Source:Projected from Arabidopsis thaliana (AT4G39410) TAIR;Acc:AT4G39410] [Source:Populus trichocarpa;ACC:POPTR_0007s06930]	0.228	0.16	-0.509	1	1	no	DOWN	N	N	N	N	N	0.34	0.17	0.17	0.31	0.05	0.12
TBIG033687	Potri.007G079800.1	POPTR_0007s06720	Predicted protein [Source:UniProtKB/TrEMBL;Acc:B9HG34] [Source:Populus trichocarpa;ACC:POPTR_0007s06720]	0	0.172	inf	1	1	no	UP	N	N	N	N	Y	0	0	0	0.37	0	0.16
TBIG023508	Potri.003G132700.1	POPTR_0003s13250	Predicted protein [Source:UniProtKB/TrEMBL;Acc:B9GWV8] [Source:Populus trichocarpa;ACC:POPTR_0003s13250]	0.258	0.391	0.599	1	1	no	UP	N	N	N	N	N	0.32	0.14	0.31	0.86	0.12	0.2
TBIG000007	Potri.001G121300.1	POPTR_0001s00350	Predicted protein [Source:UniProtKB/TrEMBL;Acc:B9N3Q7] [Source:Populus trichocarpa;ACC:POPTR_0001s00350]	0.481	0.435	-0.143	1	1	no	DOWN	N	N	N	N	N	0.46	0.37	0.6	0.64	0.43	0.24
TBIG012977	Potri.014G118200.1	POPTR_0014s11350	predicted protein, mRNA [source:RefSeq DNA_predicted;Acc:XM_002320931.1] [Source:Populus trichocarpa;ACC:POPTR_0014s11350]	0.43	0.311	-0.466	1	1	no	DOWN	N	N	N	N	N	0.37	0.39	0.52	0.36	0.25	0.33
TBIG009388	Potri.012G031700.1	POPTR_0012s01380	Predicted protein [Source:UniProtKB/TrEMBL;Acc:B9I540] [Source:Populus trichocarpa;ACC:POPTR_0012s01380]	0.224	0.365	0.703	1	1	no	UP	N	N	N	N	N	0.13	0.24	0.32	0.29	0.49	0.34
TBIG011938	Potri.014G090700.1	POPTR_0014s08640	Predicted protein [Source:UniProtKB/TrEMBL;Acc:B9I8Q5] [Source:Populus trichocarpa;ACC:POPTR_0014s08640]	0.953	0.305	-1.65	0.3849	0.637527	no	DOWN	N	N	N	N	Y	0.49	0.27	2.15	0.52	0	0.41
TBIG016969	Potri.017G149000.1	POPTR_0017s00960	Predicted protein [Source:UniProtKB/TrEMBL;Acc:B9MX64] [Source:Populus trichocarpa;ACC:POPTR_0017s00960]	0.441	0.383	-0.203	1	1	no	DOWN	N	N	N	N	N	0.51	0.5	0.32	0.56	0.19	0.42
TBIG008141	Potri.011G070100.1	POPTR_0011s06990	Predicted protein [Source:UniProtKB/TrEMBL;Acc:B9I1H9] [Source:Populus trichocarpa;ACC:POPTR_0011s06990]	0.563	0.612	0.12	0.7239	0.880714	no	UP	N	N	N	N	N	0.69	0.55	0.47	0.73	0.7	0.44
TBIG017724	Potri.018G019000.1	POPTR_0018s02550	-	0.381	0.455	0.256	1	1	no	UP	N	N	N	N	N	0.32	0.46	0.35	0.52	0.33	0.51
TBIG022409	Potri.002G168700.1	POPTR_0002s17010	Predicted protein [Source:UniProtKB/TrEMBL;Acc:B9GQZ6] [Source:Populus trichocarpa;ACC:POPTR_0002s17010]	0.484	0.766	0.661	0.0449	0.159741	no	UP	N	N	N	Y	N	0.48	0.43	0.56	1.06	0.75	0.51
TBIG009796	Potri.012G101000.1	POPTR_0012s10290	Predicted protein [Source:UniProtKB/TrEMBL;Acc:B9I3U6] [Source:Populus trichocarpa;ACC:POPTR_0012s10290]	0.698	0.8	0.196	0.69265	0.863478	no	UP	N	N	N	N	N	0.81	0.83	0.45	1.52	0.31	0.6
TBIG029385	Potri.005G141400.1	POPTR_0005s18490	-	0.98	0.906	-0.114	0.7024	0.868795	no	DOWN	N	N	N	N	N	0.55	1.22	1.2	0.91	1.11	0.72
TBIG001596	Potri.001G352400.1	POPTR_0001s34520	Predicted protein [Source:UniProtKB/TrEMBL;Acc:B9N9B4] [Source:Populus trichocarpa;ACC:POPTR_0001s34520]	0.349	0.576	0.724	1	1	no	UP	N	N	N	N	N	0.3	0.41	0.35	0.51	0.51	0.74
TBIG028269	Potri.005G203200.1	POPTR_0005s22480	Predicted protein [Source:UniProtKB/TrEMBL;Acc:B9H823] [Source:Populus trichocarpa;ACC:POPTR_0005s22480]	0.716	1.26	0.817	0.0073	0.0398452	yes	UP	Y	Y	Y	Y	N	0.67	0.81	0.67	1.82	1.17	0.81
TBIG021146	Potri.002G164900.1	POPTR_0002s16640	Predicted protein [Source:UniProtKB/TrEMBL;Acc:B9GQD9] [Source:Populus trichocarpa;ACC:POPTR_0002s16640]	0.488	1.05	1.1	0.05415	0.183146	no	UP	N	N	N	N	Y	0.6	0.4	0.48	1.03	1.32	0.81
TBIG026434	Potri.004G072000.1	POPTR_0004s07050	Predicted protein [Source:UniProtKB/TrEMBL;Acc:B9H3N0] [Source:Populus trichocarpa;ACC:POPTR_0004s07050]	0.369	0.921	1.32	0.00925	0.048248	yes	UP	Y	Y	Y	Y	Y	0.31	0.49	0.32	1.03	0.94	0.83
TBIG030998	Potri.006G224100.1	POPTR_0006s24050	WRKY DNA-binding protein 50 [Source:Projected from Arabidopsis thaliana (AT5G26170) TAIR;Acc:AT5G26170] [Source:Populus trichocarpa;ACC:POPTR_0006s24050]	0.746	1.09	0.549	0.1043	0.286483	no	UP	N	N	N	N	N	0.47	0.74	1.04	1.09	1.14	1.06
TBIG031756	Potri.006G105300.1	POPTR_0006s10600	-	0.443	0.913	1.04	0.00655	0.0366057	yes	UP	Y	Y	Y	Y	Y	0.64	0.36	0.32	0.88	0.76	1.1
TBIG007721	Potri.011G157100.1	POPTR_0011s16050	Predicted protein [Source:UniProtKB/TrEMBL;Acc:B9I0X2] [Source:Populus trichocarpa;ACC:POPTR_0011s16050]	0.919	0.826	-0.154	0.58515	0.796196	no	DOWN	N	N	N	N	N	0.69	0.91	1.14	0.83	0.55	1.13
TBIG031774	Potri.006G109100.1	POPTR_0006s10950	Predicted protein [Source:UniProtKB/TrEMBL;Acc:B9HDJ4] [Source:Populus trichocarpa;ACC:POPTR_0006s10950]	1.13	1.1	-0.0344	0.89725	0.960582	no	DOWN	N	N	N	N	N	0.83	1.52	1.08	1.13	1.08	1.14
TBIG021900	Potri.002G059100.1	POPTR_0002s06000	Predicted protein [Source:UniProtKB/TrEMBL;Acc:B9GT28] [Source:Populus trichocarpa;ACC:POPTR_0002s06000]	0.716	1.33	0.889	0.0078	0.0420928	yes	UP	Y	Y	Y	Y	N	0.59	0.78	0.8	1.64	1.21	1.17
TBIG024441	Potri.003G111900.2	POPTR_0003s11120	Predicted protein [Source:UniProtKB/TrEMBL;Acc:B9GVH4] [Source:Populus trichocarpa;ACC:POPTR_0003s11120]	0.873	1.54	0.815	0.0103	0.0525979	no	UP	N	Y	N	Y	N	0.62	1.16	0.85	1.74	1.51	1.36
TBIG028948	Potri.005G085200.1	POPTR_0005s08720	Predicted protein [Source:UniProtKB/TrEMBL;Acc:B9H5K7] [Source:Populus trichocarpa;ACC:POPTR_0005s08720]	1.61	1.17	-0.456	0.12265	0.319871	no	DOWN	N	N	N	N	N	1.9	1.63	1.32	1.3	0.9	1.4
TBIG025273	Potri.004G060900.1	POPTR_0004s05920	Predicted protein [Source:UniProtKB/TrEMBL;Acc:B9H2F3] [Source:Populus trichocarpa;ACC:POPTR_0004s05920]	3.59	2.37	-0.597	0.0024	0.0160795	yes	DOWN	Y	Y	Y	Y	N	3.58	3.58	3.79	2.25	3.07	1.92
TBIG021244	Potri.002G186600.1	POPTR_0002s18770	Predicted protein [Source:UniProtKB/TrEMBL;Acc:B9GTA4] [Source:Populus trichocarpa;ACC:POPTR_0002s18770]	1.42	1.24	-0.188	0.46155	0.703351	no	DOWN	N	N	N	N	N	1.39	1.21	1.71	0.52	1.25	2.03
TBIG035639	Potri.008G091900.1	POPTR_0008s09140	Predicted protein [Source:UniProtKB/TrEMBL;Acc:B9HIB5] [Source:Populus trichocarpa;ACC:POPTR_0008s09140]	2.86	1.91	-0.578	0.0015	0.0108249	yes	DOWN	Y	Y	Y	Y	N	3.1	2.93	2.7	2	1.83	2.09
TBIG012983	Potri.014G119800.1	POPTR_0014s11490	Predicted protein [Source:UniProtKB/TrEMBL;Acc:B9I9I2] [Source:Populus trichocarpa;ACC:POPTR_0014s11490]	3.22	3.15	-0.0346	0.85505	0.945704	no	DOWN	N	N	N	N	N	3.34	3.86	2.46	4.06	3.27	2.1
TBIG038864	Potri.011G007800.1	POPTR_0021s00280	Predicted protein [Source:UniProtKB/TrEMBL;Acc:B9HZ75] [Source:Populus trichocarpa;ACC:POPTR_0021s00280]	2.32	2.72	0.23	0.19675	0.430214	no	UP	N	N	N	N	N	2.79	1.6	2.54	3.11	2.42	2.66
TBIG017718	Potri.018G019800.1	POPTR_0018s02470	Predicted protein [Source:UniProtKB/TrEMBL;Acc:B9IL50] [Source:Populus trichocarpa;ACC:POPTR_0018s02470]	1.03	2.65	1.36	5e-05	0.000551758	yes	UP	Y	Y	Y	Y	Y	0.93	1.02	1.1	2.59	2.62	2.67
TBIG017337	Potri.T043800.1	POPTR_0017s09750	Predicted protein [Source:UniProtKB/TrEMBL;Acc:B9N0Y7] [Source:Populus trichocarpa;ACC:POPTR_0017s09750]	2.11	2.4	0.187	0.5854	0.796355	no	UP	N	N	N	N	N	1.62	1.25	3.47	2.56	1.91	2.79
TBIG035691	Potri.008G103300.1	POPTR_0008s10280	Predicted protein [Source:UniProtKB/TrEMBL;Acc:B9HIL9] [Source:Populus trichocarpa;ACC:POPTR_0008s10280]	1.34	3.04	1.18	5e-05	0.000551758	yes	UP	Y	Y	Y	Y	Y	1.33	1.59	1.1	2.61	3.3	3.26
TBIG027531	Potri.005G055300.1	POPTR_0005s05700	Predicted protein [Source:UniProtKB/TrEMBL;Acc:B9MZB9] [Source:Populus trichocarpa;ACC:POPTR_0005s05700]	2.78	3.25	0.226	0.21735	0.456594	no	UP	N	N	N	N	N	2.76	2.89	2.49	3.23	3.03	3.32
TBIG022538	Potri.002G193000.1	POPTR_0002s19390	-	2.32	3	0.371	0.05675	0.189019	no	UP	N	N	N	N	N	2.06	2.4	2.47	2.75	2.71	3.53
TBIG005232	Potri.010G147700.1	POPTR_0010s15750	Predicted protein [Source:UniProtKB/TrEMBL;Acc:B9HX42] [Source:Populus trichocarpa;ACC:POPTR_0010s15750]	1.91	3.24	0.761	0.0002	0.00195237	yes	UP	Y	Y	Y	Y	N	1.87	1.99	1.81	3.02	3.07	3.59
TBIG010452	Potri.013G086000.1	POPTR_0013s08380	Predicted protein [Source:UniProtKB/TrEMBL;Acc:B9N149] [Source:Populus trichocarpa;ACC:POPTR_0013s08380]	4.33	4.24	-0.0301	0.83095	0.934735	no	DOWN	N	N	N	N	N	4.6	3.81	4.52	4.2	4.31	4.23
TBIG002390	Potri.001G044500.1	POPTR_0001s03620	Predicted protein [Source:UniProtKB/TrEMBL;Acc:B9N9Y4] [Source:Populus trichocarpa;ACC:POPTR_0001s03620]	3.7	4.57	0.303	0.07185	0.222681	no	UP	N	N	N	N	N	4.13	3.52	3.42	4.5	5	4.24
TBIG031186	Potri.006G264000.1	POPTR_0006s27990	-	3.78	4.27	0.178	0.2276	0.470544	no	UP	N	N	N	N	N	3.13	4.36	3.77	4	4.17	4.63
TBIG020934	Potri.002G123300.1	POPTR_0002s12480	Predicted protein [Source:UniProtKB/TrEMBL;Acc:B9GNT7] [Source:Populus trichocarpa;ACC:POPTR_0002s12480]	3.82	4	0.0685	0.67205	0.851501	no	UP	N	N	N	N	N	3.87	3.65	4.13	3.87	3.73	4.65
TBIG019586	Potri.019G123500.1	POPTR_0019s14460	Predicted protein [Source:UniProtKB/TrEMBL;Acc:B9INS3] [Source:Populus trichocarpa;ACC:POPTR_0019s14460]	5.03	4.84	-0.0558	0.68125	0.857031	no	DOWN	N	N	N	N	N	5.13	4.76	5.1	4.63	4.78	5.16
TBIG021826	Potri.002G043500.1	POPTR_0002s04440	Predicted protein [Source:UniProtKB/TrEMBL;Acc:B9GS59] [Source:Populus trichocarpa;ACC:POPTR_0002s04440]	6.77	5.62	-0.268	0.05605	0.187446	no	DOWN	N	N	N	N	N	6.62	6.34	7.33	6.4	5.28	5.23
TBIG033156	Potri.007G047400.1	POPTR_0007s10670	Putative uncharacterized protein [source:UniProtKB/TrEMBL;Acc:A9PII7_POPTR] [Source:Populus trichocarpa;ACC:POPTR_0007s10670]	4.85	5.22	0.108	0.50185	0.733839	no	UP	N	N	N	N	N	4.33	5.11	5.07	5.75	4.63	5.34
TBIG028351	Potri.005G219500.1	POPTR_0005s24100	Predicted protein [Source:UniProtKB/TrEMBL;Acc:B9H8I2] [Source:Populus trichocarpa;ACC:POPTR_0005s24100]	5.46	5.53	0.0184	0.89955	0.961449	no	UP	N	N	N	N	N	5.71	5.06	5.67	4.97	4.86	6.87
TBIG007399	Potri.011G087900.4	POPTR_0011s09030	-	6.41	6.15	-0.0595	0.6899	0.861858	no	DOWN	N	N	N	N	N	5.53	6.45	7.09	6.24	5.13	6.97
TBIG026661	Potri.004G120800.1	POPTR_0004s12000	Predicted protein [Source:UniProtKB/TrEMBL;Acc:B9H449] [Source:Populus trichocarpa;ACC:POPTR_0004s12000]	5.91	6.49	0.136	0.31615	0.569562	no	UP	N	N	N	N	N	5.48	5.86	6.39	5.78	6.76	6.98
TBIG011935	Potri.014G090300.1	POPTR_0014s08600	Predicted protein [Source:UniProtKB/TrEMBL;Acc:B9I8Q1] [Source:Populus trichocarpa;ACC:POPTR_0014s08600]	4.6	6.96	0.596	0.0002	0.00195237	yes	UP	Y	Y	Y	Y	N	4.78	4.5	4.73	7.74	6.33	7.23
TBIG021403	Potri.002G221600.1	POPTR_0002s22180	Predicted protein [Source:UniProtKB/TrEMBL;Acc:B9GTG4] [Source:Populus trichocarpa;ACC:POPTR_0002s22180]	5.97	6.91	0.21	0.1362	0.34212	no	UP	N	N	N	N	N	5.22	5.64	6.97	6.89	6.2	7.67
TBIG014600	Potri.015G099200.1	POPTR_0015s11130	Predicted protein [Source:UniProtKB/TrEMBL;Acc:B9IFE4] [Source:Populus trichocarpa;ACC:POPTR_0015s11130]	3.24	7.73	1.25	5e-05	0.000551758	yes	UP	Y	Y	Y	Y	Y	3.02	3	3.43	9.23	5.78	7.87
TBIG010233	Potri.013G042600.1	POPTR_0013s03990	Predicted protein [Source:UniProtKB/TrEMBL;Acc:B9I5G9] [Source:Populus trichocarpa;ACC:POPTR_0013s03990]	8.43	7.76	-0.121	0.35935	0.61326	no	DOWN	N	N	N	N	N	8.01	8.75	8.12	8.55	6.25	8.28
TBIG004425	Potri.001G472800.3	POPTR_0001s47670	Predicted protein [Source:UniProtKB/TrEMBL;Acc:B9GHY9] [Source:Populus trichocarpa;ACC:POPTR_0001s47670]	8.2	7.5	-0.129	0.28735	0.538708	no	DOWN	N	N	N	N	N	8.48	7.82	8.39	7.57	6.46	8.71
TBIG011618	Potri.014G024200.2	POPTR_0014s02420	Predicted protein [Source:UniProtKB/TrEMBL;Acc:B9MVV0] [Source:Populus trichocarpa;ACC:POPTR_0014s02420]	6.13	8.46	0.464	0.0005	0.00428177	yes	UP	Y	Y	Y	Y	N	5.97	6.77	5.63	8.63	7.74	9.04
TBIG024567	Potri.003G138600.1	POPTR_0003s13840	Predicted protein [Source:UniProtKB/TrEMBL;Acc:B9GXG9] [Source:Populus trichocarpa;ACC:POPTR_0003s13840]	3.07	8.62	1.49	0.0002	0.00195237	yes	UP	Y	Y	Y	Y	Y	3.42	3.5	2.27	8.54	8.21	9.2
TBIG017772	Potri.018G008500.1	POPTR_0018s03450	Predicted protein [Source:UniProtKB/TrEMBL;Acc:B9ILE4] [Source:Populus trichocarpa;ACC:POPTR_0018s03450]	10.4	9.63	-0.115	0.38685	0.63916	no	DOWN	N	N	N	N	N	11.43	10.53	10.61	9.94	10.57	9.6
TBIG016133	Potri.016G128300.1	POPTR_0016s13600	Predicted protein [Source:UniProtKB/TrEMBL;Acc:B9IGK6] [Source:Populus trichocarpa;ACC:POPTR_0016s13600]	3.46	10.4	1.59	5e-05	0.000551758	yes	UP	Y	Y	Y	Y	Y	2.61	3.61	4.14	10.51	10.07	10.76
TBIG008600	Potri.011G169300.2	POPTR_0011s17230	Predicted protein [Source:UniProtKB/TrEMBL;Acc:B9N5J6] [Source:Populus trichocarpa;ACC:POPTR_0011s17230]	9.85	9.92	0.0104	0.93175	0.973564	no	UP	N	N	N	N	N	9.42	10.31	10.06	9.29	9.46	11.39
TBIG034529	Potri.008G094000.1	POPTR_0008s09360	Predicted protein [Source:UniProtKB/TrEMBL;Acc:B9HID0] [Source:Populus trichocarpa;ACC:POPTR_0008s09360]	9.89	11.5	0.212	0.1229	0.320173	no	UP	N	N	N	N	N	10.19	9.69	10.77	11.38	11.47	13
TBIG015916	Potri.016G083600.9	POPTR_0016s08440	Predicted protein [Source:UniProtKB/TrEMBL;Acc:B9IIY4] [Source:Populus trichocarpa;ACC:POPTR_0016s08440]	9.96	11.6	0.222	0.06255	0.202431	no	UP	N	N	N	N	N	9.82	9.95	9.97	11.03	10.87	13.15
TBIG012041	Potri.014G111900.1	POPTR_0014s10750	Predicted protein [Source:UniProtKB/TrEMBL;Acc:B9I9A4] [Source:Populus trichocarpa;ACC:POPTR_0014s10750]	11.3	13.9	0.301	0.01185	0.0588381	no	UP	N	Y	N	Y	N	11.86	12.49	10.35	14.39	14.15	14.11
TBIG012858	Potri.014G096200.1	POPTR_0014s09190	Predicted protein [Source:UniProtKB/TrEMBL;Acc:B9I8V9] [Source:Populus trichocarpa;ACC:POPTR_0014s09190]	4.62	13.8	1.57	5e-05	0.000551758	yes	UP	Y	Y	Y	Y	Y	4.15	5.27	4.6	15.04	12.26	14.52
TBIG031584	Potri.006G072400.1	POPTR_0006s07170	Predicted protein [Source:UniProtKB/TrEMBL;Acc:B9HAN3] [Source:Populus trichocarpa;ACC:POPTR_0006s07170]	12.6	13.4	0.082	0.50255	0.734261	no	UP	N	N	N	N	N	12.95	14.21	11.61	12.74	13.82	14.58
TBIG023687	Potri.003G169100.1	POPTR_0003s16750	Predicted protein [Source:UniProtKB/TrEMBL;Acc:B9GZM8] [Source:Populus trichocarpa;ACC:POPTR_0003s16750]	12.7	18.1	0.509	0.8176	0.928796	no	UP	N	N	N	N	N	13.1	12.98	11.61	18.42	19.51	16.14
TBIG023758	Potri.003G182200.2	POPTR_0003s18060	Predicted protein [Source:UniProtKB/TrEMBL;Acc:A9PHD6] [Source:Populus trichocarpa;ACC:POPTR_0003s18060]	10.5	17.4	0.731	5e-05	0.000551758	yes	UP	Y	Y	Y	Y	N	10.01	10.85	10.45	16.01	19.34	16.91
TBIG006539	Potri.010G160100.3	POPTR_0010s16760	Predicted protein [Source:UniProtKB/TrEMBL;Acc:B9HXK9] [Source:Populus trichocarpa;ACC:POPTR_0010s16760]	11	14.3	0.379	0.10525	0.288428	no	UP	N	N	N	N	N	8.94	13.2	11.76	13.06	11.81	18.18
TBIG031183	Potri.006G263600.1	POPTR_0006s27950	Predicted protein [Source:UniProtKB/TrEMBL;Acc:B9HAW6] [Source:Populus trichocarpa;ACC:POPTR_0006s27950]	7.66	19.9	1.38	5e-05	0.000551758	yes	UP	Y	Y	Y	Y	Y	7.45	7.5	7.56	20.48	19.75	18.68
TBIG018882	Potri.018G139300.1	POPTR_0018s13600	Predicted protein [Source:UniProtKB/TrEMBL;Acc:B9IN40] [Source:Populus trichocarpa;ACC:POPTR_0018s13600]	12.8	21.2	0.723	5e-05	0.000551758	yes	UP	Y	Y	Y	Y	N	13.56	12.34	12.64	21.23	21.89	21.11
TBIG025048	Potri.004G007500.1	POPTR_0004s00890	Predicted protein [Source:UniProtKB/TrEMBL;Acc:B9N8D2] [Source:Populus trichocarpa;ACC:POPTR_0004s00890]	15.7	21.7	0.463	5e-05	0.000551758	yes	UP	Y	Y	Y	Y	N	14.94	16.02	16.55	21.88	20.85	22.92
TBIG002727	Potri.001G092900.1	POPTR_0001s10490	Predicted protein [Source:UniProtKB/TrEMBL;Acc:B9GL73] [Source:Populus trichocarpa;ACC:POPTR_0001s10490]	21	37.5	0.834	0.0975	0.273988	no	UP	N	N	N	N	N	21.76	27.66	13.31	27.88	55.99	28.67
TBIG012304	Potri.014G164300.1	POPTR_0014s16220	Putative uncharacterized protein [source:UniProtKB/TrEMBL;Acc:A9P7X2_POPTR] [Source:Populus trichocarpa;ACC:POPTR_0014s16220]	28.4	29	0.0281	0.8051	0.923123	no	UP	N	N	N	N	N	26.8	31.29	26.62	26.39	29.39	30.96
TBIG022550	Potri.002G195300.2	POPTR_0002s19630	Predicted protein [Source:UniProtKB/TrEMBL;Acc:B9GST5] [Source:Populus trichocarpa;ACC:POPTR_0002s19630]	36.5	29.9	-0.284	0.01515	0.0711793	no	DOWN	N	Y	N	Y	N	33.26	37.41	38.34	32.18	26.41	31.74
TBIG016168	Potri.016G137900.1	POPTR_0016s14490	Predicted protein [Source:UniProtKB/TrEMBL;Acc:B9IGU5] [Source:Populus trichocarpa;ACC:POPTR_0016s14490]	4.53	32.0633	2.82334	0.2866	0.537851	no	UP	N	N	N	N	N	3.83	4.67	5.09	31.65	31.84	32.7
TBIG011434	Potri.013G153400.1	POPTR_0013s14960	Putative uncharacterized protein [source:UniProtKB/TrEMBL;Acc:A9PG21_POPTR] [Source:Populus trichocarpa;ACC:POPTR_0013s14960]	20.3	32.2	0.666	5e-05	0.000551758	yes	UP	Y	Y	Y	Y	N	20.22	21.83	18.18	31.65	31.84	32.7
TBIG001722	Potri.001G361600.2	POPTR_0001s37260	Predicted protein [Source:UniProtKB/TrEMBL;Acc:B9GJX1] [Source:Populus trichocarpa;ACC:POPTR_0001s37260]	33.5	31.8	-0.0769	0.49895	0.732145	no	DOWN	N	N	N	N	N	32.19	36.97	32.23	30.67	29.54	35.91
TBIG005294	Potri.010G163000.1	POPTR_0010s17040	Predicted protein [Source:UniProtKB/TrEMBL;Acc:B9HXN4] [Source:Populus trichocarpa;ACC:POPTR_0010s17040]	24.2	35.5	0.555	5e-05	0.000551758	yes	UP	Y	Y	Y	Y	N	25.63	24.96	23.3	35.95	37.52	36.05
TBIG030543	Potri.006G133200.4	POPTR_0006s13550	Predicted protein [Source:UniProtKB/TrEMBL;Acc:B9MT69] [Source:Populus trichocarpa;ACC:POPTR_0006s13550]	41.9	46.3	0.144	0.18605	0.416045	no	UP	N	N	N	N	N	37.58	42.31	44.97	47.69	43.71	48

## Sheet: PG2
GeneId	New Gene	GeneAcc	Desc	Value_1	Value_2	log2fc	p-value	q-value	DEG:QV=0.05:SELECT	DEG:UP_DOWN	DEG:QV<=0.05	DEG:QV<=0.10	DEG:PV<=0.01	DEG:PV<=0.05	DEG:FC2>=0	EXP:1_PG2_D0:FPKM	EXP:2_PG2_D0:FPKM	EXP:3_PG2_D0:FPKM	EXP:1_PG2_D10:FPKM	EXP:2_PG2_D10:FPKM	EXP:3_PG2_D10:FPKM
TBIG017719	Potri.018G019700.1	POPTR_0018s02480	Predicted protein [Source:UniProtKB/TrEMBL;Acc:B9IL51] [Source:Populus trichocarpa;ACC:POPTR_0018s02480]	0.0325	0	#NAME?	1	1	no	DOWN	N	N	N	N	Y	0	0	0.09	0	0	0
TBIG031656	Potri.006G087000.1	POPTR_0006s08730	Predicted protein [Source:UniProtKB/TrEMBL;Acc:B9HBN2] [Source:Populus trichocarpa;ACC:POPTR_0006s08730]	0	0.0281	inf	1	1	no	UP	N	N	N	N	Y	0	0	0	0.09	0	0
TBIG002130	Potri.001G460600.1	POPTR_0001s46490	Predicted protein [Source:UniProtKB/TrEMBL;Acc:B9GGH3] [Source:Populus trichocarpa;ACC:POPTR_0001s46490]	0.0464	0.0443	-0.0656	1	1	no	DOWN	N	N	N	N	N	0	0	0.13	0.07	0.07	0
TBIG011938	Potri.014G090700.1	POPTR_0014s08640	Predicted protein [Source:UniProtKB/TrEMBL;Acc:B9I8Q5] [Source:Populus trichocarpa;ACC:POPTR_0014s08640]	0	0.276	inf	1	1	no	UP	N	N	N	N	Y	0	0	0	0	0.82	0
TBIG003220	Potri.001G208600.1	POPTR_0001s21580	Predicted protein [Source:UniProtKB/TrEMBL;Acc:B9GF77] [Source:Populus trichocarpa;ACC:POPTR_0001s21580]	0.0963	0.0527	-0.868	1	1	no	DOWN	N	N	N	N	N	0.04	0.08	0.16	0.08	0.04	0.04
TBIG015340	Potri.016G099900.1	POPTR_0016s10610	Predicted protein [Source:UniProtKB/TrEMBL;Acc:B9IFV9] [Source:Populus trichocarpa;ACC:POPTR_0016s10610]	0.197	0.17	-0.215	1	1	no	DOWN	N	N	N	N	N	0.22	0.22	0.15	0.16	0.3	0.07
TBIG012977	Potri.014G118200.1	POPTR_0014s11350	predicted protein, mRNA [source:RefSeq DNA_predicted;Acc:XM_002320931.1] [Source:Populus trichocarpa;ACC:POPTR_0014s11350]	0.301	0.408	0.439	1	1	no	UP	N	N	N	N	N	0.35	0.37	0.17	0.72	0.45	0.11
TBIG009796	Potri.012G101000.1	POPTR_0012s10290	Predicted protein [Source:UniProtKB/TrEMBL;Acc:B9I3U6] [Source:Populus trichocarpa;ACC:POPTR_0012s10290]	0.0424	0.0842	0.989	1	1	no	UP	N	N	N	N	N	0	0	0.13	0	0.13	0.12
TBIG021146	Potri.002G164900.1	POPTR_0002s16640	Predicted protein [Source:UniProtKB/TrEMBL;Acc:B9GQD9] [Source:Populus trichocarpa;ACC:POPTR_0002s16640]	0.247	0.217	-0.187	1	1	no	DOWN	N	N	N	N	N	0.36	0.12	0.25	0.43	0.13	0.12
TBIG033000	Potri.007G078200.2	POPTR_0007s06930	WRKY DNA-binding protein 13 [Source:Projected from Arabidopsis thaliana (AT4G39410) TAIR;Acc:AT4G39410] [Source:Populus trichocarpa;ACC:POPTR_0007s06930]	0.238	0.146	-0.702	1	1	no	DOWN	N	N	N	N	N	0.19	0.4	0.13	0.27	0.07	0.13
TBIG000633	Potri.001G058800.1	POPTR_0001s13600	-	0.082	0.142	0.79	1	1	no	UP	N	N	N	N	N	0	0	0.24	0	0.22	0.21
TBIG016789	Potri.017G079500.1	POPTR_0017s11570	WRKY DNA-binding protein 72 [Source:Projected from Arabidopsis thaliana (AT5G15130) TAIR;Acc:AT5G15130] [Source:Populus trichocarpa;ACC:POPTR_0017s11570]	0.118	0.226	0.934	1	1	no	UP	N	N	N	N	N	0.15	0.15	0.05	0.26	0.21	0.24
TBIG028269	Potri.005G203200.1	POPTR_0005s22480	Predicted protein [Source:UniProtKB/TrEMBL;Acc:B9H823] [Source:Populus trichocarpa;ACC:POPTR_0005s22480]	0.542	0.396	-0.453	1	1	no	DOWN	N	N	N	N	N	0.37	0.56	0.66	0.55	0.45	0.24
TBIG033687	Potri.007G079800.1	POPTR_0007s06720	Predicted protein [Source:UniProtKB/TrEMBL;Acc:B9HG34] [Source:Populus trichocarpa;ACC:POPTR_0007s06720]	0	0.16	inf	1	1	no	UP	N	N	N	N	Y	0	0	0	0	0.17	0.32
TBIG017724	Potri.018G019000.1	POPTR_0018s02550	-	0.225	0.376	0.741	1	1	no	UP	N	N	N	N	N	0.21	0.31	0.13	0.19	0.6	0.34
TBIG001596	Potri.001G352400.1	POPTR_0001s34520	Predicted protein [Source:UniProtKB/TrEMBL;Acc:B9N9B4] [Source:Populus trichocarpa;ACC:POPTR_0001s34520]	0.32	0.371	0.211	1	1	no	UP	N	N	N	N	N	0.44	0.23	0.27	0.29	0.48	0.38
TBIG000007	Potri.001G121300.1	POPTR_0001s00350	Predicted protein [Source:UniProtKB/TrEMBL;Acc:B9N3Q7] [Source:Populus trichocarpa;ACC:POPTR_0001s00350]	0.372	0.292	-0.348	1	1	no	DOWN	N	N	N	N	N	0.26	0.52	0.31	0.13	0.27	0.5
TBIG007721	Potri.011G157100.1	POPTR_0011s16050	Predicted protein [Source:UniProtKB/TrEMBL;Acc:B9I0X2] [Source:Populus trichocarpa;ACC:POPTR_0011s16050]	0.757	0.49	-0.628	0.0827	0.271144	no	DOWN	N	N	N	N	N	0.97	0.49	0.78	0.55	0.46	0.52
TBIG026434	Potri.004G072000.1	POPTR_0004s07050	Predicted protein [Source:UniProtKB/TrEMBL;Acc:B9H3N0] [Source:Populus trichocarpa;ACC:POPTR_0004s07050]	0.71	0.682	-0.0576	1	1	no	DOWN	N	N	N	N	N	0.28	0.7	1.07	0.43	1.07	0.58
TBIG009388	Potri.012G031700.1	POPTR_0012s01380	Predicted protein [Source:UniProtKB/TrEMBL;Acc:B9I540] [Source:Populus trichocarpa;ACC:POPTR_0012s01380]	0.285	0.376	0.398	1	1	no	UP	N	N	N	N	N	0.28	0.15	0.42	0.15	0.39	0.64
TBIG000164	Potri.001G002400.1	POPTR_0001s03970	-	0.401	0.8	0.998	0.20225	0.467239	no	UP	N	N	N	N	N	0.16	0.17	0.89	1.73	0.17	0.66
TBIG014600	Potri.015G099200.1	POPTR_0015s11130	Predicted protein [Source:UniProtKB/TrEMBL;Acc:B9IFE4] [Source:Populus trichocarpa;ACC:POPTR_0015s11130]	0.453	0.788	0.798	0.10915	0.322832	no	UP	N	N	N	N	N	0.57	0.08	0.68	1.03	0.74	0.66
TBIG029385	Potri.005G141400.1	POPTR_0005s18490	-	0.516	0.759	0.556	0.16405	0.413577	no	UP	N	N	N	N	N	0.74	0.27	0.52	1.07	0.56	0.75
TBIG017337	Potri.T043800.1	POPTR_0017s09750	Predicted protein [Source:UniProtKB/TrEMBL;Acc:B9N0Y7] [Source:Populus trichocarpa;ACC:POPTR_0017s09750]	1.03	1.71	0.732	0.11795	0.338936	no	UP	N	N	N	N	N	1.65	0.58	0.81	3.01	1.6	0.75
TBIG008141	Potri.011G070100.1	POPTR_0011s06990	Predicted protein [Source:UniProtKB/TrEMBL;Acc:B9I1H9] [Source:Populus trichocarpa;ACC:POPTR_0011s06990]	0.846	0.745	-0.183	0.57645	0.810399	no	DOWN	N	N	N	N	N	0.81	0.72	0.98	0.84	0.7	0.81
TBIG021900	Potri.002G059100.1	POPTR_0002s06000	Predicted protein [Source:UniProtKB/TrEMBL;Acc:B9GT28] [Source:Populus trichocarpa;ACC:POPTR_0002s06000]	0.421	0.685	0.705	1	1	no	UP	N	N	N	N	N	0.37	0.53	0.36	0.45	0.84	0.85
TBIG022538	Potri.002G193000.1	POPTR_0002s19390	-	1.67	1.09	-0.606	0.02365	0.114639	no	DOWN	N	N	N	Y	N	2.17	1.5	1.21	1.43	1.06	0.91
TBIG022409	Potri.002G168700.1	POPTR_0002s17010	Predicted protein [Source:UniProtKB/TrEMBL;Acc:B9GQZ6] [Source:Populus trichocarpa;ACC:POPTR_0002s17010]	0.683	1.04	0.605	0.04615	0.183117	no	UP	N	N	N	Y	N	0.49	0.87	0.66	0.86	1.31	1.04
TBIG035691	Potri.008G103300.1	POPTR_0008s10280	Predicted protein [Source:UniProtKB/TrEMBL;Acc:B9HIL9] [Source:Populus trichocarpa;ACC:POPTR_0008s10280]	1.18	1.63	0.461	0.08025	0.266297	no	UP	N	N	N	N	N	1.36	1.16	0.95	1.96	1.9	1.19
TBIG023508	Potri.003G132700.1	POPTR_0003s13250	Predicted protein [Source:UniProtKB/TrEMBL;Acc:B9GWV8] [Source:Populus trichocarpa;ACC:POPTR_0003s13250]	1.28	1.17	-0.139	0.64415	0.851723	no	DOWN	N	N	N	N	N	1.37	1.02	1.4	1.74	0.6	1.32
TBIG024441	Potri.003G111900.2	POPTR_0003s11120	Predicted protein [Source:UniProtKB/TrEMBL;Acc:B9GVH4] [Source:Populus trichocarpa;ACC:POPTR_0003s11120]	0.459	1.12	1.29	0.01105	0.0656419	no	UP	N	Y	N	Y	Y	0.58	0.16	0.61	1.35	0.73	1.39
TBIG021244	Potri.002G186600.1	POPTR_0002s18770	Predicted protein [Source:UniProtKB/TrEMBL;Acc:B9GTA4] [Source:Populus trichocarpa;ACC:POPTR_0002s18770]	1.76	1.5	-0.229	0.3924	0.672872	no	DOWN	N	N	N	N	N	1.61	1.87	1.74	2.25	1.03	1.41
TBIG030998	Potri.006G224100.1	POPTR_0006s24050	WRKY DNA-binding protein 50 [Source:Projected from Arabidopsis thaliana (AT5G26170) TAIR;Acc:AT5G26170] [Source:Populus trichocarpa;ACC:POPTR_0006s24050]	1.06	1.57	0.567	0.07505	0.253739	no	UP	N	N	N	N	N	0.83	0.96	1.34	1.47	1.74	1.7
TBIG028948	Potri.005G085200.1	POPTR_0005s08720	Predicted protein [Source:UniProtKB/TrEMBL;Acc:B9H5K7] [Source:Populus trichocarpa;ACC:POPTR_0005s08720]	0.794	2.56	1.69	0.0001	0.00140147	yes	UP	Y	Y	Y	Y	Y	0.72	1.09	0.55	2.49	3.77	1.74
TBIG021403	Potri.002G221600.1	POPTR_0002s22180	Predicted protein [Source:UniProtKB/TrEMBL;Acc:B9GTG4] [Source:Populus trichocarpa;ACC:POPTR_0002s22180]	2.25	2.54	0.174	0.34925	0.633235	no	UP	N	N	N	N	N	2.3	2.19	2.13	3.04	2.79	2.01
TBIG031774	Potri.006G109100.1	POPTR_0006s10950	Predicted protein [Source:UniProtKB/TrEMBL;Acc:B9HDJ4] [Source:Populus trichocarpa;ACC:POPTR_0006s10950]	0.536	1.65	1.62	0.0006	0.00654618	yes	UP	Y	Y	Y	Y	Y	0.56	0.52	0.49	1.3	1.77	2.07
TBIG005232	Potri.010G147700.1	POPTR_0010s15750	Predicted protein [Source:UniProtKB/TrEMBL;Acc:B9HX42] [Source:Populus trichocarpa;ACC:POPTR_0010s15750]	0.912	1.57	0.782	0.0087	0.0548966	no	UP	N	Y	Y	Y	N	0.82	0.86	0.96	1.5	1.14	2.16
TBIG016969	Potri.017G149000.1	POPTR_0017s00960	Predicted protein [Source:UniProtKB/TrEMBL;Acc:B9MX64] [Source:Populus trichocarpa;ACC:POPTR_0017s00960]	2.64	2.63	-0.0102	0.96285	0.985631	no	DOWN	N	N	N	N	N	2.93	2.42	2.4	3.55	2.31	2.31
TBIG031756	Potri.006G105300.1	POPTR_0006s10600	-	1.01	2.35	1.22	5e-05	0.000752019	yes	UP	Y	Y	Y	Y	Y	1.13	0.85	0.97	2.64	1.92	2.76
TBIG027531	Potri.005G055300.1	POPTR_0005s05700	Predicted protein [Source:UniProtKB/TrEMBL;Acc:B9MZB9] [Source:Populus trichocarpa;ACC:POPTR_0005s05700]	1.59	2.1	0.408	0.0853	0.276361	no	UP	N	N	N	N	N	2.1	1.5	0.98	2.25	1.37	2.79
TBIG018119	Potri.018G107000.5	POPTR_0018s11620	-	2.39	1.37	-0.805	0.4046	0.681788	no	DOWN	N	N	N	N	N	2.82	2.69	1.62	0.24	1.24	2.82
TBIG031186	Potri.006G264000.1	POPTR_0006s27990	-	2.23	3.12	0.484	0.0077	0.050208	no	UP	N	Y	Y	Y	N	2.02	2.17	2.36	3.38	3.31	2.94
TBIG010233	Potri.013G042600.1	POPTR_0013s03990	Predicted protein [Source:UniProtKB/TrEMBL;Acc:B9I5G9] [Source:Populus trichocarpa;ACC:POPTR_0013s03990]	3.31	3.46	0.0637	0.7174	0.89188	no	UP	N	N	N	N	N	3.5	3.57	2.51	3.92	3.43	3.25
TBIG010452	Potri.013G086000.1	POPTR_0013s08380	Predicted protein [Source:UniProtKB/TrEMBL;Acc:B9N149] [Source:Populus trichocarpa;ACC:POPTR_0013s08380]	2.7	3.57	0.401	0.01315	0.0744438	no	UP	N	Y	N	Y	N	2.75	2.82	2.38	3.95	3.48	3.6
TBIG012983	Potri.014G119800.1	POPTR_0014s11490	Predicted protein [Source:UniProtKB/TrEMBL;Acc:B9I9I2] [Source:Populus trichocarpa;ACC:POPTR_0014s11490]	4.65	5	0.105	0.52995	0.778835	no	UP	N	N	N	N	N	3.95	5.26	4.42	6.63	4.44	4.47
TBIG021826	Potri.002G043500.1	POPTR_0002s04440	Predicted protein [Source:UniProtKB/TrEMBL;Acc:B9GS59] [Source:Populus trichocarpa;ACC:POPTR_0002s04440]	6.55	5.85	-0.163	0.26135	0.543326	no	DOWN	N	N	N	N	N	5.86	6.34	7.18	8.12	5.53	4.72
TBIG028351	Potri.005G219500.1	POPTR_0005s24100	Predicted protein [Source:UniProtKB/TrEMBL;Acc:B9H8I2] [Source:Populus trichocarpa;ACC:POPTR_0005s24100]	3.99	4.43	0.151	0.3897	0.670762	no	UP	N	N	N	N	N	3.85	3.8	4.14	4.85	4.15	4.82
TBIG011935	Potri.014G090300.1	POPTR_0014s08600	Predicted protein [Source:UniProtKB/TrEMBL;Acc:B9I8Q1] [Source:Populus trichocarpa;ACC:POPTR_0014s08600]	2.53	5.76	1.19	5e-05	0.000752019	yes	UP	Y	Y	Y	Y	Y	2.44	2.72	2.39	7.08	5.89	5.13
TBIG035639	Potri.008G091900.1	POPTR_0008s09140	Predicted protein [Source:UniProtKB/TrEMBL;Acc:B9HIB5] [Source:Populus trichocarpa;ACC:POPTR_0008s09140]	5.45	5.27	-0.0492	0.73145	0.898167	no	DOWN	N	N	N	N	N	5.18	6.49	4.76	5.99	5.6	5.2
TBIG007399	Potri.011G087900.4	POPTR_0011s09030	-	4.85	5.51	0.186	0.24795	0.528087	no	UP	N	N	N	N	N	4.71	4.87	4.56	6.26	4.72	5.92
TBIG025273	Potri.004G060900.1	POPTR_0004s05920	Predicted protein [Source:UniProtKB/TrEMBL;Acc:B9H2F3] [Source:Populus trichocarpa;ACC:POPTR_0004s05920]	8.94	5.89	-0.602	0.0001	0.00140147	yes	DOWN	Y	Y	Y	Y	N	8.5	9.31	8.79	6.15	6.29	6.05
TBIG026661	Potri.004G120800.1	POPTR_0004s12000	Predicted protein [Source:UniProtKB/TrEMBL;Acc:B9H449] [Source:Populus trichocarpa;ACC:POPTR_0004s12000]	5.22	5.66	0.118	0.4206	0.695848	no	UP	N	N	N	N	N	5.48	5.27	4.58	5.64	5.59	6.22
TBIG017718	Potri.018G019800.1	POPTR_0018s02470	Predicted protein [Source:UniProtKB/TrEMBL;Acc:B9IL50] [Source:Populus trichocarpa;ACC:POPTR_0018s02470]	1.38	6.11	2.14	5e-05	0.000752019	yes	UP	Y	Y	Y	Y	Y	1.54	1.11	1.37	5.47	6.37	6.79
TBIG019586	Potri.019G123500.1	POPTR_0019s14460	Predicted protein [Source:UniProtKB/TrEMBL;Acc:B9INS3] [Source:Populus trichocarpa;ACC:POPTR_0019s14460]	5.62	7.1	0.337	0.0147	0.0813826	no	UP	N	Y	N	Y	N	5.22	5.17	6.04	8.29	6.74	7.02
TBIG038864	Potri.011G007800.1	POPTR_0021s00280	Predicted protein [Source:UniProtKB/TrEMBL;Acc:B9HZ75] [Source:Populus trichocarpa;ACC:POPTR_0021s00280]	3.43	6.92	1.01	5e-05	0.000752019	yes	UP	Y	Y	Y	Y	Y	3.36	3.2	3.51	7.3	6.85	7.28
TBIG020934	Potri.002G123300.1	POPTR_0002s12480	Predicted protein [Source:UniProtKB/TrEMBL;Acc:B9GNT7] [Source:Populus trichocarpa;ACC:POPTR_0002s12480]	7.54	6.88	-0.132	0.3638	0.647333	no	DOWN	N	N	N	N	N	7.17	8.88	6.44	7.79	6.06	7.64
TBIG011618	Potri.014G024200.2	POPTR_0014s02420	Predicted protein [Source:UniProtKB/TrEMBL;Acc:B9MVV0] [Source:Populus trichocarpa;ACC:POPTR_0014s02420]	7.52	9.22	0.294	0.03705	0.157777	no	UP	N	N	N	Y	N	7.55	7.3	7.19	10.3	9.78	8.34
TBIG034529	Potri.008G094000.1	POPTR_0008s09360	Predicted protein [Source:UniProtKB/TrEMBL;Acc:B9HID0] [Source:Populus trichocarpa;ACC:POPTR_0008s09360]	11.2	8.79	-0.344	0.02345	0.11397	no	DOWN	N	N	N	Y	N	11.82	11.82	10.22	11.23	8.82	8.48
TBIG023687	Potri.003G169100.1	POPTR_0003s16750	Predicted protein [Source:UniProtKB/TrEMBL;Acc:B9GZM8] [Source:Populus trichocarpa;ACC:POPTR_0003s16750]	5.8	9.38	0.694	0.68105	0.872363	no	UP	N	N	N	N	N	5.64	4.69	6.58	11.95	8.64	8.56
TBIG033156	Potri.007G047400.1	POPTR_0007s10670	Putative uncharacterized protein [source:UniProtKB/TrEMBL;Acc:A9PII7_POPTR] [Source:Populus trichocarpa;ACC:POPTR_0007s10670]	10.4	7.91	-0.391	0.00765	0.0499776	yes	DOWN	Y	Y	Y	Y	N	11.18	10.44	8.66	8.65	6.97	8.74
TBIG006539	Potri.010G160100.3	POPTR_0010s16760	Predicted protein [Source:UniProtKB/TrEMBL;Acc:B9HXK9] [Source:Populus trichocarpa;ACC:POPTR_0010s16760]	6.07	8.86	0.547	0.00295	0.023839	yes	UP	Y	Y	Y	Y	N	6.33	6.05	5.62	11.5	7.78	8.76
TBIG012041	Potri.014G111900.1	POPTR_0014s10750	Predicted protein [Source:UniProtKB/TrEMBL;Acc:B9I9A4] [Source:Populus trichocarpa;ACC:POPTR_0014s10750]	7.71	9.18	0.251	0.06085	0.221297	no	UP	N	N	N	N	N	6.95	8.73	7.49	10.64	8.93	9.37
TBIG004425	Potri.001G472800.3	POPTR_0001s47670	Predicted protein [Source:UniProtKB/TrEMBL;Acc:B9GHY9] [Source:Populus trichocarpa;ACC:POPTR_0001s47670]	8.24	9.3	0.175	0.15755	0.403203	no	UP	N	N	N	N	N	7.36	8.47	8.66	11.21	8.35	9.63
TBIG008600	Potri.011G169300.2	POPTR_0011s17230	Predicted protein [Source:UniProtKB/TrEMBL;Acc:B9N5J6] [Source:Populus trichocarpa;ACC:POPTR_0011s17230]	9.75	8.85	-0.139	0.26225	0.544343	no	DOWN	N	N	N	N	N	9.65	8.97	10.3	9.81	8.32	9.68
TBIG015916	Potri.016G083600.9	POPTR_0016s08440	Predicted protein [Source:UniProtKB/TrEMBL;Acc:B9IIY4] [Source:Populus trichocarpa;ACC:POPTR_0016s08440]	11.8	11.8	0.00475	0.9712	0.987774	no	UP	N	N	N	N	N	12.03	11.46	10.9	12.92	11.01	12.76
TBIG016133	Potri.016G128300.1	POPTR_0016s13600	Predicted protein [Source:UniProtKB/TrEMBL;Acc:B9IGK6] [Source:Populus trichocarpa;ACC:POPTR_0016s13600]	3.46	12.9	1.9	5e-05	0.000752019	yes	UP	Y	Y	Y	Y	Y	3.26	3.41	3.51	15.06	11.14	14.01
TBIG002390	Potri.001G044500.1	POPTR_0001s03620	Predicted protein [Source:UniProtKB/TrEMBL;Acc:B9N9Y4] [Source:Populus trichocarpa;ACC:POPTR_0001s03620]	9.05	14.3	0.657	5e-05	0.000752019	yes	UP	Y	Y	Y	Y	N	9.08	8.88	8.54	16.67	12.63	14.97
TBIG005294	Potri.010G163000.1	POPTR_0010s17040	Predicted protein [Source:UniProtKB/TrEMBL;Acc:B9HXN4] [Source:Populus trichocarpa;ACC:POPTR_0010s17040]	13.8	16	0.216	0.0737	0.250776	no	UP	N	N	N	N	N	14.08	15.64	11.73	16.48	17.07	17.34
TBIG012304	Potri.014G164300.1	POPTR_0014s16220	Putative uncharacterized protein [source:UniProtKB/TrEMBL;Acc:A9P7X2_POPTR] [Source:Populus trichocarpa;ACC:POPTR_0014s16220]	15.7	17.6	0.171	0.15355	0.396843	no	UP	N	N	N	N	N	15.94	13.84	16.4	19.75	16.75	17.94
TBIG002727	Potri.001G092900.1	POPTR_0001s10490	Predicted protein [Source:UniProtKB/TrEMBL;Acc:B9GL73] [Source:Populus trichocarpa;ACC:POPTR_0001s10490]	11.3	22	0.959	0.00855	0.0542805	no	UP	N	Y	Y	Y	N	9.95	10.57	12.25	20.47	29.66	18.23
TBIG022550	Potri.002G195300.2	POPTR_0002s19630	Predicted protein [Source:UniProtKB/TrEMBL;Acc:B9GST5] [Source:Populus trichocarpa;ACC:POPTR_0002s19630]	21.4	20.7	-0.0525	0.6719	0.86773	no	DOWN	N	N	N	N	N	22.16	19.94	20.71	24.76	19.43	20.09
TBIG017772	Potri.018G008500.1	POPTR_0018s03450	Predicted protein [Source:UniProtKB/TrEMBL;Acc:B9ILE4] [Source:Populus trichocarpa;ACC:POPTR_0018s03450]	22.5	25.6	0.184	0.1336	0.365365	no	UP	N	N	N	N	N	23.72	23.9	21.3	28.19	28.71	25.44
TBIG012858	Potri.014G096200.1	POPTR_0014s09190	Predicted protein [Source:UniProtKB/TrEMBL;Acc:B9I8V9] [Source:Populus trichocarpa;ACC:POPTR_0014s09190]	9.24	26	1.49	5e-05	0.000752019	yes	UP	Y	Y	Y	Y	Y	9.29	9.28	8.83	29.37	25.12	26.55
TBIG025048	Potri.004G007500.1	POPTR_0004s00890	Predicted protein [Source:UniProtKB/TrEMBL;Acc:B9N8D2] [Source:Populus trichocarpa;ACC:POPTR_0004s00890]	23.4	26.5	0.178	0.1226	0.34641	no	UP	N	N	N	N	N	22.68	24.62	21.2	27.94	26.19	27.59
TBIG030543	Potri.006G133200.4	POPTR_0006s13550	Predicted protein [Source:UniProtKB/TrEMBL;Acc:B9MT69] [Source:Populus trichocarpa;ACC:POPTR_0006s13550]	20.9	26.7	0.355	0.00135	0.0127709	yes	UP	Y	Y	Y	Y	N	20.26	19.39	21.32	29.82	25.03	28.08
TBIG024567	Potri.003G138600.1	POPTR_0003s13840	Predicted protein [Source:UniProtKB/TrEMBL;Acc:B9GXG9] [Source:Populus trichocarpa;ACC:POPTR_0003s13840]	3.35	27.3	3.03	5e-05	0.000752019	yes	UP	Y	Y	Y	Y	Y	3.4	3.55	2.84	28.79	26.91	28.48
TBIG023758	Potri.003G182200.2	POPTR_0003s18060	Predicted protein [Source:UniProtKB/TrEMBL;Acc:A9PHD6] [Source:Populus trichocarpa;ACC:POPTR_0003s18060]	6.8	30.7	2.18	5e-05	0.000752019	yes	UP	Y	Y	Y	Y	Y	6.22	6.93	6.7	30.43	32.77	31.44
TBIG001722	Potri.001G361600.2	POPTR_0001s37260	Predicted protein [Source:UniProtKB/TrEMBL;Acc:B9GJX1] [Source:Populus trichocarpa;ACC:POPTR_0001s37260]	27.6	30.2	0.129	0.2573	0.53858	no	UP	N	N	N	N	N	25.34	29.25	26.88	32.01	30.2	31.74
TBIG031584	Potri.006G072400.1	POPTR_0006s07170	Predicted protein [Source:UniProtKB/TrEMBL;Acc:B9HAN3] [Source:Populus trichocarpa;ACC:POPTR_0006s07170]	26	33.7	0.371	0.002	0.0175416	yes	UP	Y	Y	Y	Y	N	26.47	27	25.53	30.54	39.65	36.77
TBIG031183	Potri.006G263600.1	POPTR_0006s27950	Predicted protein [Source:UniProtKB/TrEMBL;Acc:B9HAW6] [Source:Populus trichocarpa;ACC:POPTR_0006s27950]	13.8	47	1.77	5e-05	0.000752019	yes	UP	Y	Y	Y	Y	Y	12.75	14.17	12.67	53.24	46.62	43.3
TBIG018882	Potri.018G139300.1	POPTR_0018s13600	Predicted protein [Source:UniProtKB/TrEMBL;Acc:B9IN40] [Source:Populus trichocarpa;ACC:POPTR_0018s13600]	16.6	43.4	1.39	5e-05	0.000752019	yes	UP	Y	Y	Y	Y	Y	15.88	16.76	16.67	40.45	49.43	46.25
TBIG016168	Potri.016G137900.1	POPTR_0016s14490	Predicted protein [Source:UniProtKB/TrEMBL;Acc:B9IGU5] [Source:Populus trichocarpa;ACC:POPTR_0016s14490]	3.91667	5	13.2851	5e-05	0.000752019	yes	UP	Y	Y	Y	Y	Y	3.8	4.91	3.04	56.05	49.72	50.33
TBIG011434	Potri.013G153400.1	POPTR_0013s14960	Putative uncharacterized protein [source:UniProtKB/TrEMBL;Acc:A9PG21_POPTR] [Source:Populus trichocarpa;ACC:POPTR_0013s14960]	32.2	50.7	0.655	5e-05	0.000752019	yes	UP	Y	Y	Y	Y	N	31.98	32.2	29.46	56.05	49.72	50.33

## Sheet: Yes_Tol
OD19	EXP:1_OD19_D0:FPKM	EXP:3_OD19_D0:FPKM	EXP:2_OD19_D0:FPKM	EXP:1_OD19_D10:FPKM	EXP:2_OD19_D10:FPKM	EXP:3_OD19_D10:FPKM		SG9	EXP:1_SG9_D0:FPKM	EXP:3_SG9_D0:FPKM	EXP:2_SG9_D0:FPKM	EXP:1_SG9_D10:FPKM	EXP:2_SG9_D10:FPKM	EXP:3_SG9_D10:FPKM		PG2	EXP:1_PG2_D0:FPKM	EXP:2_PG2_D0:FPKM	EXP:3_PG2_D0:FPKM	EXP:1_PG2_D10:FPKM	EXP:2_PG2_D10:FPKM	EXP:3_PG2_D10:FPKM
Potri.001G044500.1	4.95	5.87	5.62	22.38	21.33	21.95		Potri.002G059100.1	0.59	0.78	0.8	1.64	1.21	1.17		Potri.005G085200.1	0.72	1.09	0.55	2.49	3.77	1.74
Potri.002G168700.1	0.29	0.22	0.37	1.42	1.44	1.01		Potri.003G138600.1	3.42	3.5	2.27	8.54	8.21	9.2		Potri.006G109100.1	0.56	0.52	0.49	1.3	1.77	2.07
Potri.003G132700.1	0.57	0.69	0.81	2.21	0.92	1.35		Potri.003G182200.2	10.01	10.85	10.45	16.01	19.34	16.91		Potri.006G105300.1	1.13	0.85	0.97	2.64	1.92	2.76
Potri.003G138600.1	3.89	4.4	3.82	57.36	62.4	63.73		Potri.004G007500.1	14.94	16.02	16.55	21.88	20.85	22.92		Potri.014G090300.1	2.44	2.72	2.39	7.08	5.89	5.13
Potri.003G182200.2	7.31	7.83	6.03	29.93	35.48	33.21		Potri.004G060900.1	3.58	3.58	3.79	2.25	3.07	1.92		Potri.004G060900.1	8.5	9.31	8.79	6.15	6.29	6.05		1	28.48
Potri.004G007500.1	19.11	20.9	21.02	46.38	51.43	50.44		Potri.004G072000.1	0.31	0.49	0.32	1.03	0.94	0.83		Potri.018G019800.1	1.54	1.11	1.37	5.47	6.37	6.79		2	31.44
Potri.004G060900.1	14.31	11.55	12.84	16.78	14.6	19.67		Potri.005G203200.1	0.67	0.81	0.67	1.82	1.17	0.81		Potri.011G007800.1	3.36	3.2	3.51	7.3	6.85	7.28		3	6.05
Potri.005G085200.1	3.13	2.36	2.05	6.03	5.44	5.78		Potri.006G105300.1	0.64	0.36	0.32	0.88	0.76	1.1		Potri.007G047400.1	11.18	10.44	8.66	8.65	6.97	8.74		4	2.76
Potri.006G072400.1	12.87	12.85	12.04	30.51	28.56	33.25		Potri.006G263600.1	7.45	7.5	7.56	20.48	19.75	18.68		Potri.010G160100.3	6.33	6.05	5.62	11.5	7.78	8.76		5	43.3
Potri.006G105300.1	0.51	0.87	0.89	2.36	1.67	2.51		Potri.008G091900.1	3.1	2.93	2.7	2	1.83	2.09		Potri.016G128300.1	3.26	3.41	3.51	15.06	11.14	14.01		6	50.33
Potri.006G109100.1	1.45	1.75	1.51	2.23	4.15	4.4		Potri.008G103300.1	1.33	1.59	1.1	2.61	3.3	3.26		Potri.001G044500.1	9.08	8.88	8.54	16.67	12.63	14.97		7	5.13
Potri.006G263600.1	8.57	8.01	6.39	54.63	41.72	42.81		Potri.010G147700.1	1.87	1.99	1.81	3.02	3.07	3.59		Potri.014G096200.1	9.29	9.28	8.83	29.37	25.12	26.55		8	26.55
Potri.007G047400.1	8.4	7.88	8.24	14.8	15.61	12.79		Potri.010G163000.1	25.63	24.96	23.3	35.95	37.52	36.05		Potri.006G133200.4	20.26	19.39	21.32	29.82	25.03	28.08		9	14.01
Potri.008G094000.1	9.45	8.19	8.92	12.12	12.79	11.26		Potri.013G153400.1	20.22	21.83	18.18	31.65	31.84	32.7		Potri.003G138600.1	3.4	3.55	2.84	28.79	26.91	28.48		10	6.79
Potri.008G103300.1	0.67	0.26	0.27	1.31	1.07	1.2		Potri.014G024200.2	5.97	6.77	5.63	8.63	7.74	9.04		Potri.003G182200.2	6.22	6.93	6.7	30.43	32.77	31.44		11	46.25
Potri.010G147700.1	0.71	0.62	1.04	2.39	2.51	2.23		Potri.014G090300.1	4.78	4.5	4.73	7.74	6.33	7.23		Potri.006G072400.1	26.47	27	25.53	30.54	39.65	36.77
Potri.010G160100.3	2.55	3.66	4.48	6.29	5.7	5.76		Potri.014G096200.1	4.15	5.27	4.6	15.04	12.26	14.52		Potri.006G263600.1	12.75	14.17	12.67	53.24	46.62	43.3
Potri.011G007800.1	2.34	2.77	2.78	8.18	5.88	7.04		Potri.015G099200.1	3.02	3	3.43	9.23	5.78	7.87		Potri.018G139300.1	15.88	16.76	16.67	40.45	49.43	46.25
Potri.013G153400.1	31.51	33.85	28.72	82.69	84.09	83.2		Potri.016G128300.1	2.61	3.61	4.14	10.51	10.07	10.76		Potri.016G137900.1	3.8	4.91	3.04	56.05	49.72	50.33
Potri.014G024200.2	9.06	9.22	9.51	11.91	14.67	12.59		Potri.018G019800.1	0.93	1.02	1.1	2.59	2.62	2.67		Potri.013G153400.1	31.98	32.2	29.46	56.05	49.72	50.33
Potri.014G090300.1	3.9	3.46	3.84	5.65	6.53	6.39		Potri.018G139300.1	13.56	12.34	12.64	21.23	21.89	21.11
Potri.014G096200.1	7.62	7.32	6.85	42.1	47.34	47.98		Potri.016G137900.1	3.83	4.67	5.09	31.65	31.84	32.7
Potri.014G111900.1	5.76	6.06	5.76	7.58	9.64	8.1
Potri.016G128300.1	2.78	2.72	2.81	30.45	28.47	26.58
Potri.016G137900.1	2.67	2.04	3.02	82.69	84.09	83.2
Potri.018G008500.1	12.39	11.23	14.21	20.8	21.74	19.8
Potri.018G019800.1	2.15	1.84	1.31	7.71	6.89	9.37
Potri.018G139300.1	12.87	13.4	13.64	47	39.21	42.16
Potri.019G123500.1	5.14	5.54	6.33	8.11	8.78	8.74

## Sheet: YesTol_Com
IDs	OD19_R1_0	OD19_R2_0	OD19_R3_0	OD19_R1_10	OD19_R2_10	OD19_R3_10	SG9_R1_0	SG9_R2_0	SG9_R3_0	SG9_R1_10	SG9_R2_10	SG9_R3_10	PG2_R1_0	PG2_R2_0	PG2_R1_0	PG2_R1_10	PG2_R2_10	PG2_R1_10
Potri.003G138600.1	3.89	4.4	3.82	57.36	62.4	63.73	3.42	3.5	2.27	8.54	8.21	9.2	3.4	3.55	2.84	28.79	26.91	28.48
Potri.003G182200.2	7.31	7.83	6.03	29.93	35.48	33.21	10.01	10.85	10.45	16.01	19.34	16.91	6.22	6.93	6.7	30.43	32.77	31.44
Potri.004G060900.1	14.31	11.55	12.84	16.78	14.6	19.67	3.58	3.58	3.79	2.25	3.07	1.92	8.5	9.31	8.79	6.15	6.29	6.05
Potri.006G105300.1	0.51	0.87	0.89	2.36	1.67	2.51	0.64	0.36	0.32	0.88	0.76	1.1	1.13	0.85	0.97	2.64	1.92	2.76
Potri.006G263600.1	8.57	8.01	6.39	54.63	41.72	42.81	7.45	7.5	7.56	20.48	19.75	18.68	12.75	14.17	12.67	53.24	46.62	43.3
Potri.013G153400.1	31.51	33.85	28.72	82.69	84.09	83.2	20.22	21.83	18.18	31.65	31.84	32.7	31.98	32.2	29.46	56.05	49.72	50.33
Potri.014G090300.1	3.9	3.46	3.84	5.65	6.53	6.39	4.78	4.5	4.73	7.74	6.33	7.23	2.44	2.72	2.39	7.08	5.89	5.13
Potri.014G096200.1	7.62	7.32	6.85	42.1	47.34	47.98	4.15	5.27	4.6	15.04	12.26	14.52	9.29	9.28	8.83	29.37	25.12	26.55
Potri.016G128300.1	2.78	2.72	2.81	30.45	28.47	26.58	2.61	3.61	4.14	10.51	10.07	10.76	3.26	3.41	3.51	15.06	11.14	14.01
Potri.018G019800.1	2.15	1.84	1.31	7.71	6.89	9.37	0.93	1.02	1.1	2.59	2.62	2.67	1.54	1.11	1.37	5.47	6.37	6.79
Potri.018G139300.1	12.87	13.4	13.64	47	39.21	42.16	13.56	12.34	12.64	21.23	21.89	21.11	15.88	16.76	16.67	40.45	49.43	46.25
Potri.016G137900.1	2.67	2.04	3.02	82.69	84.09	83.2	3.83	4.67	5.09	31.65	31.84	32.7	3.8	4.91	3.04	56.05	49.72	50.33

## Sheet: Yes_Sen
PG1	EXP:1_PG1_D0:FPKM	EXP:3_PG1_D0:FPKM	EXP:2_PG1_D0:FPKM	EXP:1_PG1_D10:FPKM	EXP:2_PG1_D10:FPKM	EXP:3_PG1_D10:FPKM		SG15	EXP:1_SG15_D0:FPKM	EXP:2_SG15_D0:FPKM	EXP:3_SG15_D0:FPKM	EXP:1_SG15_D10:FPKM	EXP:2_SG15_D10:FPKM	EXP:3_SG15_D10:FPKM		JG62	EXP:1_JG62_D0:FPKM	EXP:2_JG62_D0:FPKM	EXP:3_JG62_D0:FPKM	EXP:1_JG62_D10:FPKM	EXP:2_JG62_D10:FPKM	EXP:3_JG62_D10:FPKM
Potri.001G044500.1	3.19	3.9	3.5	8.26	6.23	8		Potri.001G044500.1	6.42	4.85	4.86	1.39179	0.536623	0.998421		Potri.001G044500.1	3.97	4.69	4.15	15.84	15.57	13.36
Potri.002G168700.1	0.2	1.15	1.49	2.89	1.89	2.25		Potri.003G138600.1	2.33	1.93	1.98	8.82538	7.15319	6.76459		Potri.002G221600.1	4.57	4.73	4.36	3.18	3.2	3.56
Potri.003G132700.1	0	0.51	0.42	3.25	2.47	2.11		Potri.003G182200.2	5.11	7.27	7.32	27.1461	26.1522	28.7799		Potri.003G138600.1	2.74	2.43	2.33	22.35	25.34	26.11
Potri.004G007500.1	15.3	18.08	16.66	38.32	40.27	40.95		Potri.004G007500.1	10.35	9.69	11.01	22.5506	19.845	19.2094		Potri.003G182200.2	10.35	8.65	8.7	38.81	44.04	38.97
Potri.004G060900.1	3.64	4.63	3.93	7.14	7.75	6.83		Potri.005G141400.1	0.06	0.37	0.73	6.71364	7.28632	7.05581		Potri.004G007500.1	28.73	32.83	28.67	51.6	50.07	51.66
Potri.006G072400.1	11.69	12.54	14.34	26.77	28.75	26.6		Potri.006G072400.1	16.34	17.46	17.9	9.28697	11.5292	11.3004		Potri.004G060900.1	10.53	10.41	10.75	12.18	13.3	13.57
Potri.006G133200.4	33.95	33.62	37.85	26.99	29.68	28.45		Potri.006G105300.1	1.17	0.49	0.72	10.6772	11.2012	15.3463		Potri.005G055300.1	1.72	2.8	2.33	1.54	0.9	1.73
Potri.006G263600.1	9.78	11.83	14.12	45.44	41.22	38.32		Potri.006G109100.1	0	0.16	0.24	27.5649	28.0104	31.2013		Potri.005G085200.1	0.28	0.29	0.1	0.98	1.1	1.34
Potri.008G091900.1	2.23	1.32	1.81	5.76	5.5	5.42		Potri.006G263600.1	6.04	5.07	7.77	18.8822	23.8638	23.5251		Potri.005G141400.1	2.33	2.24	1.58	0.87	1.27	1.28
Potri.008G094000.1	15.64	15.85	15.94	22.44	23.85	23.87		Potri.008G091900.1	2.45	2.77	2.76	22.6521	27.089	25.033		Potri.006G072400.1	23.83	24.85	26.37	39.48	37.91	41.29
Potri.008G103300.1	2.39	1.94	2.44	1.08	0.98	1.61		Potri.008G094000.1	9.13	9.11	8.77	26.7666	30.2523	32.1882		Potri.006G105300.1	0.4	1.03	0.65	2.32	1.29	1.3
Potri.013G153400.1	17.56	21.56	21.78	50.45	46.15	50.25		Potri.010G163000.1	14.86	17.1	18.04	0.281269	0.253577	0.35527		Potri.006G109100.1	0.44	0.32	0.32	0.73	1.29	0.62
Potri.014G096200.1	8.45	12.25	12.82	23.16	24.13	26.06		Potri.011G007800.1	2.65	1.59	2.22	33.2987	30.0805	32.4616		Potri.006G133200.4	25.64	25.32	24.41	19.61	19.14	20.65
Potri.016G128300.1	5.57	5.73	5.71	12.81	10.95	10.86		Potri.013G153400.1	19.23	19.91	20.85	0.330092	1.5812	1.73378		Potri.006G263600.1	3.76	5.12	6.84	25.55	26.2	25.18
Potri.018G139300.1	16.99	14.16	13.76	32.35	29.44	30.31		Potri.014G024200.2	5.15	7.6	7.06	0.744542	0.41519	0.416036		Potri.007G047400.1	8.77	7.48	8.11	13.9	12.42	11.68
Potri.019G123500.1	3.44	4.66	4.74	8.5	8.61	7.64		Potri.014G090300.1	1.97	2.33	1.93	0.311812	0.125276	0.0264726		Potri.008G091900.1	6.61	6.29	6.61	9.11	10.36	10.2
								Potri.014G096200.1	6.24	5.15	6.79	1.36066	1.27151	0.888186		Potri.011G007800.1	4.98	4.48	4.36	8.09	8.64	9.45
								Potri.014G119800.1	9.03	5.19	5.19	1.19218	2.31995	2.86936		Potri.013G153400.1	29.62	30.89	29.02	55.68	52.97	60.01
								Potri.016G128300.1	3.79	2.22	1.62	1.04859	1.78822	1.57637		Potri.014G090300.1	4.04	3.64	4.45	6.08	5.8	7.18
								Potri.018G019800.1	1.78	0.89	0.94	3.21396	2.08436	1.61423		Potri.014G096200.1	4.23	4.29	3.83	22.14	20.04	21.9
								Potri.018G139300.1	7.64	11.41	10.67	5.40034	5.07448	6.31954		Potri.016G083600.9	15.7	14.42	13.58	11.83	10.44	11.84
																Potri.016G128300.1	2.13	1.82	1.45	14.74	12.45	15.38
																Potri.016G137900.1	0.69	0.64	0.36	1.72	1.64	2.28
																Potri.018G008500.1	17.51	16.65	15.45	26.14	25.11	26.31
																Potri.018G019800.1	1.7	1.68	1.95	7.45	5.16	6.98
																Potri.018G139300.1	14.29	14.41	13.28	32.65	32.34	34.12

## Sheet: YesSen_Com
IDS	PG1_R1_0	PG1_R2_0	PG1_R3_0	PG1_R1_10	PG1_R2_10	PG1_R3_10	SG15_R1_0	SG15_R2_0	SG15_R3_0	SG15_R1_10	SG15_R2_10	SG15_R3_10	JG62_R1_0	JG62_R2_0	JG62_R3_0	JG62_R1_10	JG62_R2_10	JG62_R3_10
Potri.001G044500.1	3.19	3.9	3.5	8.26	6.23	8	6.42	4.85	4.86	1.39179	0.536623	0.998421	3.97	4.69	4.15	15.84	15.57	13.36
Potri.004G007500.1	15.3	18.08	16.66	38.32	40.27	40.95	10.35	9.69	11.01	22.5506	19.845	19.2094	28.73	32.83	28.67	51.6	50.07	51.66
Potri.006G072400.1	11.69	12.54	14.34	26.77	28.75	26.6	16.34	17.46	17.9	9.28697	11.5292	11.3004	23.83	24.85	26.37	39.48	37.91	41.29
Potri.006G263600.1	9.78	11.83	14.12	45.44	41.22	38.32	6.04	5.07	7.77	18.8822	23.8638	23.5251	3.76	5.12	6.84	25.55	26.2	25.18
Potri.008G091900.1	2.23	1.32	1.81	5.76	5.5	5.42	2.45	2.77	2.76	22.6521	27.089	25.033	6.61	6.29	6.61	9.11	10.36	10.2
Potri.013G153400.1	17.56	21.56	21.78	50.45	46.15	50.25	19.23	19.91	20.85	0.330092	1.5812	1.73378	29.62	30.89	29.02	55.68	52.97	60.01
Potri.014G096200.1	8.45	12.25	12.82	23.16	24.13	26.06	6.24	5.15	6.79	1.36066	1.27151	0.888186	4.23	4.29	3.83	22.14	20.04	21.9
Potri.016G128300.1	5.57	5.73	5.71	12.81	10.95	10.86	3.79	2.22	1.62	1.04859	1.78822	1.57637	2.13	1.82	1.45	14.74	12.45	15.38
Potri.018G139300.1	16.99	14.16	13.76	32.35	29.44	30.31	7.64	11.41	10.67	5.40034	5.07448	6.31954	14.29	14.41	13.28	32.65	32.34	34.12

## Sheet: PG1
GeneId	New Gene	GeneAcc	Desc	Value_1	Value_2	log2fc	p-value	q-value	DEG:QV=0.05:SELECT	DEG:UP_DOWN	DEG:QV<=0.05	DEG:QV<=0.10	DEG:PV<=0.01	DEG:PV<=0.05	DEG:FC2>=0	EXP:1_PG1_D0:FPKM	EXP:3_PG1_D0:FPKM	EXP:2_PG1_D0:FPKM	EXP:1_PG1_D10:FPKM	EXP:2_PG1_D10:FPKM	EXP:3_PG1_D10:FPKM
TBIG011154	Potri.013G090300.1	POPTR_0013s09470	Predicted protein [Source:UniProtKB/TrEMBL;Acc:B9I8F0] [Source:Populus trichocarpa;ACC:POPTR_0013s09470]	0.0171	0.025	0.546	1	1	no	UP	N	N	N	N	N	0	0.05	0	0	0.07	0
TBIG021011	Potri.002G138900.1	POPTR_0002s13980	WRKY family transcription factor [Source:Projected from Arabidopsis thaliana (AT2G44745) TAIR;Acc:AT2G44745] [Source:Populus trichocarpa;ACC:POPTR_0002s13980]	0.111	0.028	-1.98	1	1	no	DOWN	N	N	N	N	Y	0.34	0	0	0	0.08	0
TBIG017719	Potri.018G019700.1	POPTR_0018s02480	Predicted protein [Source:UniProtKB/TrEMBL;Acc:B9IL51] [Source:Populus trichocarpa;ACC:POPTR_0018s02480]	0.708	0.0954	-2.89	0.0701	0.225761	no	DOWN	N	N	N	N	Y	1.31	0.54	0.26	0.19	0.1	0
TBIG000633	Potri.001G058800.1	POPTR_0001s13600	-	0	0.0814	inf	1	1	no	UP	N	N	N	N	Y	0	0	0	0	0.24	0
TBIG033000	Potri.007G078200.2	POPTR_0007s06930	WRKY DNA-binding protein 13 [Source:Projected from Arabidopsis thaliana (AT4G39410) TAIR;Acc:AT4G39410] [Source:Populus trichocarpa;ACC:POPTR_0007s06930]	0.0693	0.137	0.985	1	1	no	UP	N	N	N	N	N	0	0.05	0.17	0.17	0.25	0
TBIG003220	Potri.001G208600.1	POPTR_0001s21580	Predicted protein [Source:UniProtKB/TrEMBL;Acc:B9GF77] [Source:Populus trichocarpa;ACC:POPTR_0001s21580]	0.00961	0.0124	0.371	1	1	no	UP	N	N	N	N	N	0	0.03	0	0	0	0.04
TBIG021364	Potri.002G228400.1	POPTR_0002s21330	Predicted protein [Source:UniProtKB/TrEMBL;Acc:B9GTW8] [Source:Populus trichocarpa;ACC:POPTR_0002s21330]	0.0248	0.0334	0.433	1	1	no	UP	N	N	N	N	N	0	0.08	0	0.03	0	0.07
TBIG010489	Potri.013G090400.1	POPTR_0013s09460	Predicted protein [Source:UniProtKB/TrEMBL;Acc:B9I8E9] [Source:Populus trichocarpa;ACC:POPTR_0013s09460]	0.0171	0.0508	1.57	1	1	no	UP	N	N	N	N	Y	0	0.05	0	0	0.08	0.08
TBIG015340	Potri.016G099900.1	POPTR_0016s10610	Predicted protein [Source:UniProtKB/TrEMBL;Acc:B9IFV9] [Source:Populus trichocarpa;ACC:POPTR_0016s10610]	0.0497	0.0479	-0.0538	1	1	no	DOWN	N	N	N	N	N	0	0.16	0	0	0.08	0.08
TBIG009796	Potri.012G101000.1	POPTR_0012s10290	Predicted protein [Source:UniProtKB/TrEMBL;Acc:B9I3U6] [Source:Populus trichocarpa;ACC:POPTR_0012s10290]	0.487	0.198	-1.3	1	1	no	DOWN	N	N	N	N	Y	0.13	0.36	0.98	0.35	0.13	0.13
TBIG033687	Potri.007G079800.1	POPTR_0007s06720	Predicted protein [Source:UniProtKB/TrEMBL;Acc:B9HG34] [Source:Populus trichocarpa;ACC:POPTR_0007s06720]	0.123	0.114	-0.117	1	1	no	DOWN	N	N	N	N	N	0	0.35	0	0	0.18	0.17
TBIG016969	Potri.017G149000.1	POPTR_0017s00960	Predicted protein [Source:UniProtKB/TrEMBL;Acc:B9MX64] [Source:Populus trichocarpa;ACC:POPTR_0017s00960]	0.368	0.574	0.639	1	1	no	UP	N	N	N	N	N	0	0.43	0.68	0.64	0.88	0.24
TBIG021146	Potri.002G164900.1	POPTR_0002s16640	Predicted protein [Source:UniProtKB/TrEMBL;Acc:B9GQD9] [Source:Populus trichocarpa;ACC:POPTR_0002s16640]	0.202	0.168	-0.266	1	1	no	DOWN	N	N	N	N	N	0	0.26	0.36	0	0.27	0.26
TBIG001596	Potri.001G352400.1	POPTR_0001s34520	Predicted protein [Source:UniProtKB/TrEMBL;Acc:B9N9B4] [Source:Populus trichocarpa;ACC:POPTR_0001s34520]	0.316	0.3	-0.0734	1	1	no	DOWN	N	N	N	N	N	0	0.32	0.63	0.16	0.48	0.3
TBIG009388	Potri.012G031700.1	POPTR_0012s01380	Predicted protein [Source:UniProtKB/TrEMBL;Acc:B9I540] [Source:Populus trichocarpa;ACC:POPTR_0012s01380]	0.323	0.308	-0.0678	1	1	no	DOWN	N	N	N	N	N	0.07	0.42	0.49	0.13	0.53	0.3
TBIG012977	Potri.014G118200.1	POPTR_0014s11350	predicted protein, mRNA [source:RefSeq DNA_predicted;Acc:XM_002320931.1] [Source:Populus trichocarpa;ACC:POPTR_0014s11350]	0.473	0.184	-1.36	1	1	no	DOWN	N	N	N	N	Y	1.03	0.3	0.1	0	0.25	0.31
TBIG017724	Potri.018G019000.1	POPTR_0018s02550	-	0.246	0.188	-0.387	1	1	no	DOWN	N	N	N	N	N	0	0.32	0.4	0	0.19	0.38
TBIG016789	Potri.017G079500.1	POPTR_0017s11570	WRKY DNA-binding protein 72 [Source:Projected from Arabidopsis thaliana (AT5G15130) TAIR;Acc:AT5G15130] [Source:Populus trichocarpa;ACC:POPTR_0017s11570]	0.356	0.195	-0.87	1	1	no	DOWN	N	N	N	N	N	0.92	0.07	0.09	0.05	0.15	0.41
TBIG026434	Potri.004G072000.1	POPTR_0004s07050	Predicted protein [Source:UniProtKB/TrEMBL;Acc:B9H3N0] [Source:Populus trichocarpa;ACC:POPTR_0004s07050]	0.379	0.579	0.608	1	1	no	UP	N	N	N	N	N	0.3	0.34	0.49	0.73	0.57	0.5
TBIG000007	Potri.001G121300.1	POPTR_0001s00350	Predicted protein [Source:UniProtKB/TrEMBL;Acc:B9N3Q7] [Source:Populus trichocarpa;ACC:POPTR_0001s00350]	0.508	0.663	0.383	0.50405	0.73078	no	UP	N	N	N	N	N	0	0.65	0.85	0.86	0.54	0.61
TBIG031756	Potri.006G105300.1	POPTR_0006s10600	-	1.36	0.769	-0.817	0.0411	0.157764	no	DOWN	N	N	N	Y	N	2.53	0.76	0.79	0.48	1.21	0.63
TBIG028269	Potri.005G203200.1	POPTR_0005s22480	Predicted protein [Source:UniProtKB/TrEMBL;Acc:B9H823] [Source:Populus trichocarpa;ACC:POPTR_0005s22480]	0.891	0.778	-0.195	0.67735	0.848483	no	DOWN	N	N	N	N	N	1.25	0.76	0.65	1.02	0.64	0.72
TBIG024441	Potri.003G111900.2	POPTR_0003s11120	Predicted protein [Source:UniProtKB/TrEMBL;Acc:B9GVH4] [Source:Populus trichocarpa;ACC:POPTR_0003s11120]	0.598	0.868	0.538	0.32925	0.57991	no	UP	N	N	N	N	N	0.32	0.61	0.85	1.21	0.73	0.72
TBIG008141	Potri.011G070100.1	POPTR_0011s06990	Predicted protein [Source:UniProtKB/TrEMBL;Acc:B9I1H9] [Source:Populus trichocarpa;ACC:POPTR_0011s06990]	0.852	1.24	0.538	0.19585	0.43214	no	UP	N	N	N	N	N	1.03	0.64	0.9	1.73	1.31	0.75
TBIG007721	Potri.011G157100.1	POPTR_0011s16050	Predicted protein [Source:UniProtKB/TrEMBL;Acc:B9I0X2] [Source:Populus trichocarpa;ACC:POPTR_0011s16050]	1.3	1.28	-0.0301	0.92585	0.970394	no	DOWN	N	N	N	N	N	0.59	1.6	1.7	1.58	1.28	1.11
TBIG029385	Potri.005G141400.1	POPTR_0005s18490	-	0.566	0.955	0.755	0.14735	0.361657	no	UP	N	N	N	N	N	0	0.76	0.93	0.99	0.83	1.12
TBIG021900	Potri.002G059100.1	POPTR_0002s06000	Predicted protein [Source:UniProtKB/TrEMBL;Acc:B9GT28] [Source:Populus trichocarpa;ACC:POPTR_0002s06000]	0.747	1.19	0.671	0.15885	0.379726	no	UP	N	N	N	N	N	0.39	0.91	0.96	1.46	1.07	1.17
TBIG017337	Potri.T043800.1	POPTR_0017s09750	Predicted protein [Source:UniProtKB/TrEMBL;Acc:B9N0Y7] [Source:Populus trichocarpa;ACC:POPTR_0017s09750]	2.33	1.94	-0.263	0.619	0.813656	no	DOWN	N	N	N	N	N	3.77	1.4	1.84	2.95	1.72	1.25
TBIG021244	Potri.002G186600.1	POPTR_0002s18770	Predicted protein [Source:UniProtKB/TrEMBL;Acc:B9GTA4] [Source:Populus trichocarpa;ACC:POPTR_0002s18770]	0.81	1.42	0.81	0.05595	0.194015	no	UP	N	N	N	N	N	0.05	1.18	1.21	0.81	2.3	1.3
TBIG022538	Potri.002G193000.1	POPTR_0002s19390	-	3.02	1.83	-0.72	0.016	0.0823454	no	DOWN	N	Y	N	Y	N	4.54	1.92	2.56	1.88	2.12	1.57
TBIG018119	Potri.018G107000.5	POPTR_0018s11620	-	0	0.663	inf	0.189	0.422646	no	UP	N	N	N	N	Y	0	0	0	0	0.26	1.58
TBIG035691	Potri.008G103300.1	POPTR_0008s10280	Predicted protein [Source:UniProtKB/TrEMBL;Acc:B9HIL9] [Source:Populus trichocarpa;ACC:POPTR_0008s10280]	2.26	1.18	-0.941	0.00765	0.047714	yes	DOWN	Y	Y	Y	Y	N	2.39	1.94	2.44	1.08	0.98	1.61
TBIG000164	Potri.001G002400.1	POPTR_0001s03970	-	0.63	0.934	0.568	0.4557	0.693251	no	UP	N	N	N	N	N	0	0.92	1.03	0.86	0.54	1.65
TBIG014600	Potri.015G099200.1	POPTR_0015s11130	Predicted protein [Source:UniProtKB/TrEMBL;Acc:B9IFE4] [Source:Populus trichocarpa;ACC:POPTR_0015s11130]	4.33	2.76	-0.652	0.03035	0.12829	no	DOWN	N	N	N	Y	N	3.44	5.02	4.13	3.15	2.98	2.03
TBIG023508	Potri.003G132700.1	POPTR_0003s13250	Predicted protein [Source:UniProtKB/TrEMBL;Acc:B9GWV8] [Source:Populus trichocarpa;ACC:POPTR_0003s13250]	0.312	2.56	3.04	0.0009	0.00892448	yes	UP	Y	Y	Y	Y	Y	0	0.51	0.42	3.25	2.47	2.11
TBIG030998	Potri.006G224100.1	POPTR_0006s24050	WRKY DNA-binding protein 50 [Source:Projected from Arabidopsis thaliana (AT5G26170) TAIR;Acc:AT5G26170] [Source:Populus trichocarpa;ACC:POPTR_0006s24050]	1.34	2.13	0.669	0.09265	0.271167	no	UP	N	N	N	N	N	0.18	2.55	1.31	2.02	2.4	2.16
TBIG027531	Potri.005G055300.1	POPTR_0005s05700	Predicted protein [Source:UniProtKB/TrEMBL;Acc:B9MZB9] [Source:Populus trichocarpa;ACC:POPTR_0005s05700]	4	2.73	-0.553	0.0282	0.12234	no	DOWN	N	N	N	Y	N	3.6	3.71	4.37	3.07	2.85	2.21
TBIG022409	Potri.002G168700.1	POPTR_0002s17010	Predicted protein [Source:UniProtKB/TrEMBL;Acc:B9GQZ6] [Source:Populus trichocarpa;ACC:POPTR_0002s17010]	0.944	2.29	1.28	0.00075	0.00765322	yes	UP	Y	Y	Y	Y	Y	0.2	1.15	1.49	2.89	1.89	2.25
TBIG005232	Potri.010G147700.1	POPTR_0010s15750	Predicted protein [Source:UniProtKB/TrEMBL;Acc:B9HX42] [Source:Populus trichocarpa;ACC:POPTR_0010s15750]	1.9	2.48	0.384	0.19005	0.42425	no	UP	N	N	N	N	N	1.8	2.3	1.51	2.77	2.36	2.41
TBIG038864	Potri.011G007800.1	POPTR_0021s00280	Predicted protein [Source:UniProtKB/TrEMBL;Acc:B9HZ75] [Source:Populus trichocarpa;ACC:POPTR_0021s00280]	2.53	3.26	0.367	0.11475	0.310837	no	UP	N	N	N	N	N	3.6	1.55	2.4	3.81	3.67	2.43
TBIG012983	Potri.014G119800.1	POPTR_0014s11490	Predicted protein [Source:UniProtKB/TrEMBL;Acc:B9I9I2] [Source:Populus trichocarpa;ACC:POPTR_0014s11490]	4.11	3.84	-0.0962	0.67135	0.845276	no	DOWN	N	N	N	N	N	2.71	4.47	5	4.52	3.79	3.32
TBIG031186	Potri.006G264000.1	POPTR_0006s27990	-	4	3.57	-0.164	0.407	0.652002	no	DOWN	N	N	N	N	N	3.24	4.55	4.06	3.67	3.07	4.12
TBIG021403	Potri.002G221600.1	POPTR_0002s22180	Predicted protein [Source:UniProtKB/TrEMBL;Acc:B9GTG4] [Source:Populus trichocarpa;ACC:POPTR_0002s22180]	4.93	4.72	-0.0646	0.72545	0.875986	no	DOWN	N	N	N	N	N	5.52	4.47	4.69	4.93	5.21	4.12
TBIG016168	Potri.016G137900.1	POPTR_0016s14490	Predicted protein [Source:UniProtKB/TrEMBL;Acc:B9IGU5] [Source:Populus trichocarpa;ACC:POPTR_0016s14490]	3.55	3.9	0.134	0.56425	0.773875	no	UP	N	N	N	N	N	2.4	3.83	4.35	3.38	4.29	4.18
TBIG031774	Potri.006G109100.1	POPTR_0006s10950	Predicted protein [Source:UniProtKB/TrEMBL;Acc:B9HDJ4] [Source:Populus trichocarpa;ACC:POPTR_0006s10950]	4.67	4.05	-0.205	0.3615	0.611119	no	DOWN	N	N	N	N	N	4.26	4.74	5.09	4.53	3.64	4.27
TBIG021826	Potri.002G043500.1	POPTR_0002s04440	Predicted protein [Source:UniProtKB/TrEMBL;Acc:B9GS59] [Source:Populus trichocarpa;ACC:POPTR_0002s04440]	5.75	5.13	-0.164	0.3684	0.617737	no	DOWN	N	N	N	N	N	6.47	4.95	5.79	6.56	4.8	4.41
TBIG010452	Potri.013G086000.1	POPTR_0013s08380	Predicted protein [Source:UniProtKB/TrEMBL;Acc:B9N149] [Source:Populus trichocarpa;ACC:POPTR_0013s08380]	4.18	4.28	0.0343	0.84275	0.935638	no	UP	N	N	N	N	N	4.84	3.8	3.85	4.21	4.24	4.59
TBIG028948	Potri.005G085200.1	POPTR_0005s08720	Predicted protein [Source:UniProtKB/TrEMBL;Acc:B9H5K7] [Source:Populus trichocarpa;ACC:POPTR_0005s08720]	5.42	4.35	-0.319	0.2028	0.440336	no	DOWN	N	N	N	N	N	6.07	4.77	5.56	4.99	3.53	4.92
TBIG010233	Potri.013G042600.1	POPTR_0013s03990	Predicted protein [Source:UniProtKB/TrEMBL;Acc:B9I5G9] [Source:Populus trichocarpa;ACC:POPTR_0013s03990]	5.23	4.96	-0.0782	0.68355	0.852283	no	DOWN	N	N	N	N	N	3.92	6.03	5.37	4.45	5.11	5.35
TBIG028351	Potri.005G219500.1	POPTR_0005s24100	Predicted protein [Source:UniProtKB/TrEMBL;Acc:B9H8I2] [Source:Populus trichocarpa;ACC:POPTR_0005s24100]	4.47	4.7	0.0712	0.7386	0.883077	no	UP	N	N	N	N	N	4.45	4.26	4.7	4.15	4.93	5.41
TBIG035639	Potri.008G091900.1	POPTR_0008s09140	Predicted protein [Source:UniProtKB/TrEMBL;Acc:B9HIB5] [Source:Populus trichocarpa;ACC:POPTR_0008s09140]	1.76	5.33	1.6	5e-05	0.000727041	yes	UP	Y	Y	Y	Y	Y	2.23	1.32	1.81	5.76	5.5	5.42
TBIG020934	Potri.002G123300.1	POPTR_0002s12480	Predicted protein [Source:UniProtKB/TrEMBL;Acc:B9GNT7] [Source:Populus trichocarpa;ACC:POPTR_0002s12480]	5.43	5.89	0.117	0.54185	0.758396	no	UP	N	N	N	N	N	3.67	6.34	6.49	6.48	6.25	5.49
TBIG017718	Potri.018G019800.1	POPTR_0018s02470	Predicted protein [Source:UniProtKB/TrEMBL;Acc:B9IL50] [Source:Populus trichocarpa;ACC:POPTR_0018s02470]	3.64	5.04	0.468	0.0434	0.164071	no	UP	N	N	N	Y	N	5.21	2.95	2.63	4.61	4.73	5.86
TBIG011935	Potri.014G090300.1	POPTR_0014s08600	Predicted protein [Source:UniProtKB/TrEMBL;Acc:B9I8Q1] [Source:Populus trichocarpa;ACC:POPTR_0014s08600]	4.97	5.23	0.0731	0.7287	0.877664	no	UP	N	N	N	N	N	5.54	4.75	4.77	4.59	5.46	6.22
TBIG007399	Potri.011G087900.4	POPTR_0011s09030	-	5.48	6	0.131	0.49005	0.719613	no	UP	N	N	N	N	N	5.25	5.15	5.84	5.62	6.11	6.33
TBIG025273	Potri.004G060900.1	POPTR_0004s05920	Predicted protein [Source:UniProtKB/TrEMBL;Acc:B9H2F3] [Source:Populus trichocarpa;ACC:POPTR_0004s05920]	4.01	7.08	0.82	0.00025	0.00301606	yes	UP	Y	Y	Y	Y	N	3.64	4.63	3.93	7.14	7.75	6.83
TBIG026661	Potri.004G120800.1	POPTR_0004s12000	Predicted protein [Source:UniProtKB/TrEMBL;Acc:B9H449] [Source:Populus trichocarpa;ACC:POPTR_0004s12000]	6.22	6.02	-0.0457	0.7869	0.907097	no	DOWN	N	N	N	N	N	5.26	6.53	6.71	6.64	4.9	6.91
TBIG019586	Potri.019G123500.1	POPTR_0019s14460	Predicted protein [Source:UniProtKB/TrEMBL;Acc:B9INS3] [Source:Populus trichocarpa;ACC:POPTR_0019s14460]	4.31	8.11	0.912	5e-05	0.000727041	yes	UP	Y	Y	Y	Y	N	3.44	4.66	4.74	8.5	8.61	7.64
TBIG002390	Potri.001G044500.1	POPTR_0001s03620	Predicted protein [Source:UniProtKB/TrEMBL;Acc:B9N9Y4] [Source:Populus trichocarpa;ACC:POPTR_0001s03620]	3.56	7.34	1.04	5e-05	0.000727041	yes	UP	Y	Y	Y	Y	Y	3.19	3.9	3.5	8.26	6.23	8
TBIG011618	Potri.014G024200.2	POPTR_0014s02420	Predicted protein [Source:UniProtKB/TrEMBL;Acc:B9MVV0] [Source:Populus trichocarpa;ACC:POPTR_0014s02420]	10.1	9.69	-0.0615	0.687	0.854298	no	DOWN	N	N	N	N	N	12.31	9.48	8.46	10.42	9.25	9.83
TBIG004425	Potri.001G472800.3	POPTR_0001s47670	Predicted protein [Source:UniProtKB/TrEMBL;Acc:B9GHY9] [Source:Populus trichocarpa;ACC:POPTR_0001s47670]	11.5	10.1	-0.19	0.13235	0.339962	no	DOWN	N	N	N	N	N	11.65	11.81	11.18	10.13	10.89	10.01
TBIG008600	Potri.011G169300.2	POPTR_0011s17230	Predicted protein [Source:UniProtKB/TrEMBL;Acc:B9N5J6] [Source:Populus trichocarpa;ACC:POPTR_0011s17230]	11	10.8	-0.0361	0.7822	0.904363	no	DOWN	N	N	N	N	N	13.12	9.26	10.76	11.64	10.99	10.54
TBIG016133	Potri.016G128300.1	POPTR_0016s13600	Predicted protein [Source:UniProtKB/TrEMBL;Acc:B9IGK6] [Source:Populus trichocarpa;ACC:POPTR_0016s13600]	5.71	11.3	0.989	5e-05	0.000727041	yes	UP	Y	Y	Y	Y	N	5.57	5.73	5.71	12.81	10.95	10.86
TBIG006539	Potri.010G160100.3	POPTR_0010s16760	Predicted protein [Source:UniProtKB/TrEMBL;Acc:B9HXK9] [Source:Populus trichocarpa;ACC:POPTR_0010s16760]	12.7	11.5	-0.145	0.5132	0.73782	no	DOWN	N	N	N	N	N	16.63	10.69	11.37	12.38	11.49	11.01
TBIG012041	Potri.014G111900.1	POPTR_0014s10750	Predicted protein [Source:UniProtKB/TrEMBL;Acc:B9I9A4] [Source:Populus trichocarpa;ACC:POPTR_0014s10750]	8.93	10.5	0.233	0.1127	0.307658	no	UP	N	N	N	N	N	6.6	10.98	9.76	9.72	11.83	11.06
TBIG024567	Potri.003G138600.1	POPTR_0003s13840	Predicted protein [Source:UniProtKB/TrEMBL;Acc:B9GXG9] [Source:Populus trichocarpa;ACC:POPTR_0003s13840]	6.74	12.4	0.882	0.01765	0.0882864	no	UP	N	Y	N	Y	N	3.98	8.04	8.05	11.01	14.28	12.42
TBIG023687	Potri.003G169100.1	POPTR_0003s16750	Predicted protein [Source:UniProtKB/TrEMBL;Acc:B9GZM8] [Source:Populus trichocarpa;ACC:POPTR_0003s16750]	7.15	13.6	0.923	0.67345	0.846637	no	UP	N	N	N	N	N	5.39	7.06	8.79	15.17	13.11	12.94
TBIG023758	Potri.003G182200.2	POPTR_0003s18060	Predicted protein [Source:UniProtKB/TrEMBL;Acc:A9PHD6] [Source:Populus trichocarpa;ACC:POPTR_0003s18060]	12	14.8	0.297	0.04255	0.161715	no	UP	N	N	N	Y	N	13.85	10.2	11.97	14.91	15	15.42
TBIG033156	Potri.007G047400.1	POPTR_0007s10670	Putative uncharacterized protein [source:UniProtKB/TrEMBL;Acc:A9PII7_POPTR] [Source:Populus trichocarpa;ACC:POPTR_0007s10670]	11.7	13.7	0.225	0.15465	0.372998	no	UP	N	N	N	N	N	12.13	11.5	11.05	12.32	13.17	16.15
TBIG015916	Potri.016G083600.9	POPTR_0016s08440	Predicted protein [Source:UniProtKB/TrEMBL;Acc:B9IIY4] [Source:Populus trichocarpa;ACC:POPTR_0016s08440]	17.3	18	0.0619	0.61735	0.812479	no	UP	N	N	N	N	N	19.66	15.19	16.69	17.6	18.75	18.6
TBIG022550	Potri.002G195300.2	POPTR_0002s19630	Predicted protein [Source:UniProtKB/TrEMBL;Acc:B9GST5] [Source:Populus trichocarpa;ACC:POPTR_0002s19630]	21.7	20.2	-0.107	0.44245	0.682133	no	DOWN	N	N	N	N	N	22.22	21.55	21.03	21.22	18.62	21.68
TBIG012304	Potri.014G164300.1	POPTR_0014s16220	Putative uncharacterized protein [source:UniProtKB/TrEMBL;Acc:A9P7X2_POPTR] [Source:Populus trichocarpa;ACC:POPTR_0014s16220]	23.8	23.6	-0.00986	0.93565	0.974007	no	DOWN	N	N	N	N	N	23.32	25.18	22.3	24.95	22.8	23.48
TBIG034529	Potri.008G094000.1	POPTR_0008s09360	Predicted protein [Source:UniProtKB/TrEMBL;Acc:B9HID0] [Source:Populus trichocarpa;ACC:POPTR_0008s09360]	15.3	22.2	0.535	0.0002	0.0025	yes	UP	Y	Y	Y	Y	N	15.64	15.85	15.94	22.44	23.85	23.87
TBIG017772	Potri.018G008500.1	POPTR_0018s03450	Predicted protein [Source:UniProtKB/TrEMBL;Acc:B9ILE4] [Source:Populus trichocarpa;ACC:POPTR_0018s03450]	22.4	23.2	0.0546	0.68275	0.851548	no	UP	N	N	N	N	N	23.28	23.76	22.77	25.02	24.28	24.43
TBIG012858	Potri.014G096200.1	POPTR_0014s09190	Predicted protein [Source:UniProtKB/TrEMBL;Acc:B9I8V9] [Source:Populus trichocarpa;ACC:POPTR_0014s09190]	11.1	23.9	1.1	5e-05	0.000727041	yes	UP	Y	Y	Y	Y	Y	8.45	12.25	12.82	23.16	24.13	26.06
TBIG031584	Potri.006G072400.1	POPTR_0006s07170	Predicted protein [Source:UniProtKB/TrEMBL;Acc:B9HAN3] [Source:Populus trichocarpa;ACC:POPTR_0006s07170]	12.5	26.2	1.07	5e-05	0.000727041	yes	UP	Y	Y	Y	Y	Y	11.69	12.54	14.34	26.77	28.75	26.6
TBIG030543	Potri.006G133200.4	POPTR_0006s13550	Predicted protein [Source:UniProtKB/TrEMBL;Acc:B9MT69] [Source:Populus trichocarpa;ACC:POPTR_0006s13550]	35.5	28	-0.341	0.00335	0.025512	yes	DOWN	Y	Y	Y	Y	N	33.95	33.62	37.85	26.99	29.68	28.45
TBIG005294	Potri.010G163000.1	POPTR_0010s17040	Predicted protein [Source:UniProtKB/TrEMBL;Acc:B9HXN4] [Source:Populus trichocarpa;ACC:POPTR_0010s17040]	24.2	26.1	0.108	0.3571	0.606985	no	UP	N	N	N	N	N	22.57	26.81	24.51	24.92	28.34	28.56
TBIG018882	Potri.018G139300.1	POPTR_0018s13600	Predicted protein [Source:UniProtKB/TrEMBL;Acc:B9IN40] [Source:Populus trichocarpa;ACC:POPTR_0018s13600]	14.8	29.9	1.01	5e-05	0.000727041	yes	UP	Y	Y	Y	Y	Y	16.99	14.16	13.76	32.35	29.44	30.31
TBIG001722	Potri.001G361600.2	POPTR_0001s37260	Predicted protein [Source:UniProtKB/TrEMBL;Acc:B9GJX1] [Source:Populus trichocarpa;ACC:POPTR_0001s37260]	29.4	31.5	0.099	0.3933	0.639481	no	UP	N	N	N	N	N	29.05	30.87	28.17	30.56	33.26	31.77
TBIG002727	Potri.001G092900.1	POPTR_0001s10490	Predicted protein [Source:UniProtKB/TrEMBL;Acc:B9GL73] [Source:Populus trichocarpa;ACC:POPTR_0001s10490]	25.8	31.1	0.267	0.5642	0.773875	no	UP	N	N	N	N	N	24.33	32.3	20.37	22.04	40.22	34.77
TBIG031183	Potri.006G263600.1	POPTR_0006s27950	Predicted protein [Source:UniProtKB/TrEMBL;Acc:B9HAW6] [Source:Populus trichocarpa;ACC:POPTR_0006s27950]	12.2	41.5	1.77	5e-05	0.000727041	yes	UP	Y	Y	Y	Y	Y	9.78	11.83	14.12	45.44	41.22	38.32
TBIG025048	Potri.004G007500.1	POPTR_0004s00890	Predicted protein [Source:UniProtKB/TrEMBL;Acc:B9N8D2] [Source:Populus trichocarpa;ACC:POPTR_0004s00890]	16.7	39.5	1.24	5e-05	0.000727041	yes	UP	Y	Y	Y	Y	Y	15.3	18.08	16.66	38.32	40.27	40.95
TBIG011434	Potri.013G153400.1	POPTR_0013s14960	Putative uncharacterized protein [source:UniProtKB/TrEMBL;Acc:A9PG21_POPTR] [Source:Populus trichocarpa;ACC:POPTR_0013s14960]	20.6	48.3	1.23	5e-05	0.000727041	yes	UP	Y	Y	Y	Y	Y	17.56	21.56	21.78	50.45	46.15	50.25

## Sheet: SG15
GeneId	New Gene	GeneAcc	Desc	Value_1	Value_2	log2fc	p-value	q-value	DEG:QV=0.05:SELECT	DEG:UP_DOWN	DEG:QV<=0.05	DEG:QV<=0.10	DEG:PV<=0.01	DEG:PV<=0.05	DEG:FC2>=0	EXP:1_SG15_D0:FPKM	EXP:2_SG15_D0:FPKM	EXP:3_SG15_D0:FPKM	EXP:1_SG15_D10:FPKM	EXP:2_SG15_D10:FPKM	EXP:3_SG15_D10:FPKM
TBIG000007	Potri.001G121300.1	POPTR_0001s00350	Predicted protein [Source:UniProtKB/TrEMBL;Acc:B9N3Q7] [Source:Populus trichocarpa;ACC:POPTR_0001s00350]	0.297	0.321	0.112	1	1	no	UP	N	N	N	N	N	0	0.4	0.46	0.367317	0.400793	0.209605
TBIG002390	Potri.001G044500.1	POPTR_0001s03620	Predicted protein [Source:UniProtKB/TrEMBL;Acc:B9N9Y4] [Source:Populus trichocarpa;ACC:POPTR_0001s03620]	5.48	15.3	1.48	5e-05	0.000735582	yes	UP	Y	Y	Y	Y	Y	6.42	4.85	4.86	1.39179	0.536623	0.998421
TBIG000164	Potri.001G002400.1	POPTR_0001s03970	-	0.712	0.945	0.409	0.57035	0.77197	no	UP	N	N	N	N	N	0	1.03	1.1	0	0	0.144358
TBIG002727	Potri.001G092900.1	POPTR_0001s10490	Predicted protein [Source:UniProtKB/TrEMBL;Acc:B9GL73] [Source:Populus trichocarpa;ACC:POPTR_0001s10490]	20.9	28.6	0.45	0.19665	0.417728	no	UP	N	N	N	N	N	19.69	19.93	19.8	0.12227	0.352221	0.184936
TBIG000633	Potri.001G058800.1	POPTR_0001s13600	-	0	0.0464	inf	1	1	no	UP	N	N	N	N	Y	0	0	0	0.187469	0.0508469	0
TBIG003220	Potri.001G208600.1	POPTR_0001s21580	Predicted protein [Source:UniProtKB/TrEMBL;Acc:B9GF77] [Source:Populus trichocarpa;ACC:POPTR_0001s21580]	0.161	0.153	-0.0714	1	1	no	DOWN	N	N	N	N	N	0.4	0	0.08	0	0.492785	0.324374
TBIG001596	Potri.001G352400.1	POPTR_0001s34520	Predicted protein [Source:UniProtKB/TrEMBL;Acc:B9N9B4] [Source:Populus trichocarpa;ACC:POPTR_0001s34520]	0.0476	0.213	2.16	1	1	no	UP	N	N	N	N	Y	0	0.09	0.05	0.0953764	0.210426	0.617813
TBIG001722	Potri.001G361600.2	POPTR_0001s37260	Predicted protein [Source:UniProtKB/TrEMBL;Acc:B9GJX1] [Source:Populus trichocarpa;ACC:POPTR_0001s37260]	30.3	29	-0.0601	0.5864	0.78141	no	DOWN	N	N	N	N	N	27.08	32.43	30.35	1.71277	2.62855	1.89326
TBIG002130	Potri.001G460600.1	POPTR_0001s46490	Predicted protein [Source:UniProtKB/TrEMBL;Acc:B9GGH3] [Source:Populus trichocarpa;ACC:POPTR_0001s46490]	0	0.0784	inf	1	1	no	UP	N	N	N	N	Y	0	0	0	1.2678	0.666057	0.956902
TBIG004425	Potri.001G472800.3	POPTR_0001s47670	Predicted protein [Source:UniProtKB/TrEMBL;Acc:B9GHY9] [Source:Populus trichocarpa;ACC:POPTR_0001s47670]	10.2	8.97	-0.184	0.13745	0.337795	no	DOWN	N	N	N	N	N	10.48	9.55	10.2	0	0.0684676	0
TBIG005232	Potri.010G147700.1	POPTR_0010s15750	Predicted protein [Source:UniProtKB/TrEMBL;Acc:B9HX42] [Source:Populus trichocarpa;ACC:POPTR_0010s15750]	1.01	1.46	0.534	0.14895	0.355311	no	UP	N	N	N	N	N	1.68	0.74	0.53	0.944093	1.7788	1.62062
TBIG006539	Potri.010G160100.3	POPTR_0010s16760	Predicted protein [Source:UniProtKB/TrEMBL;Acc:B9HXK9] [Source:Populus trichocarpa;ACC:POPTR_0010s16760]	10.3	11.9	0.218	0.2536	0.485819	no	UP	N	N	N	N	N	10.19	11.04	9.63	0.114566	0	0.32526
TBIG005294	Potri.010G163000.1	POPTR_0010s17040	Predicted protein [Source:UniProtKB/TrEMBL;Acc:B9HXN4] [Source:Populus trichocarpa;ACC:POPTR_0010s17040]	16.7	21.2	0.348	0.00275	0.0209702	yes	UP	Y	Y	Y	Y	N	14.86	17.1	18.04	0.281269	0.253577	0.35527
TBIG008141	Potri.011G070100.1	POPTR_0011s06990	Predicted protein [Source:UniProtKB/TrEMBL;Acc:B9I1H9] [Source:Populus trichocarpa;ACC:POPTR_0011s06990]	0.803	0.663	-0.276	0.54565	0.754175	no	DOWN	N	N	N	N	N	1.36	0.52	0.49	0.720144	0.510664	0.433775
TBIG007399	Potri.011G087900.4	POPTR_0011s09030	-	6.56	6.94	0.0813	0.6307	0.811746	no	UP	N	N	N	N	N	6.85	5.56	6.82	0	0.202859	0.0840898
TBIG007721	Potri.011G157100.1	POPTR_0011s16050	Predicted protein [Source:UniProtKB/TrEMBL;Acc:B9I0X2] [Source:Populus trichocarpa;ACC:POPTR_0011s16050]	0.865	0.824	-0.0699	0.85125	0.93362	no	DOWN	N	N	N	N	N	0.52	0.66	1.34	0	0	0
TBIG008600	Potri.011G169300.2	POPTR_0011s17230	Predicted protein [Source:UniProtKB/TrEMBL;Acc:B9N5J6] [Source:Populus trichocarpa;ACC:POPTR_0011s17230]	11	9.88	-0.158	0.20785	0.432423	no	DOWN	N	N	N	N	N	10.13	11.93	10.64	0.0492889	0	0.0463533
TBIG009388	Potri.012G031700.1	POPTR_0012s01380	Predicted protein [Source:UniProtKB/TrEMBL;Acc:B9I540] [Source:Populus trichocarpa;ACC:POPTR_0012s01380]	0.228	0.539	1.24	1	1	no	UP	N	N	N	N	Y	0	0.41	0.27	0	0.34829	0.27602
TBIG009796	Potri.012G101000.1	POPTR_0012s10290	Predicted protein [Source:UniProtKB/TrEMBL;Acc:B9I3U6] [Source:Populus trichocarpa;ACC:POPTR_0012s10290]	0.0408	0.0945	1.21	1	1	no	UP	N	N	N	N	Y	0	0	0.12	0.0517017	0.172279	0.144379
TBIG010233	Potri.013G042600.1	POPTR_0013s03990	Predicted protein [Source:UniProtKB/TrEMBL;Acc:B9I5G9] [Source:Populus trichocarpa;ACC:POPTR_0013s03990]	4.55	3.29	-0.469	0.02225	0.100385	no	DOWN	N	N	N	Y	N	5.13	4.47	3.64	0.210231	0.152876	0.161113
TBIG010452	Potri.013G086000.1	POPTR_0013s08380	Predicted protein [Source:UniProtKB/TrEMBL;Acc:B9N149] [Source:Populus trichocarpa;ACC:POPTR_0013s08380]	3.5	3.94	0.169	0.3795	0.614041	no	UP	N	N	N	N	N	4	2.94	3.41	0	0.219582	0.182718
TBIG010489	Potri.013G090400.1	POPTR_0013s09460	Predicted protein [Source:UniProtKB/TrEMBL;Acc:B9I8E9] [Source:Populus trichocarpa;ACC:POPTR_0013s09460]	0.0261	0	#NAME?	1	1	no	DOWN	N	N	N	N	Y	0	0	0.08	2.49467	9.73e-12	0.856672
TBIG011154	Potri.013G090300.1	POPTR_0013s09470	Predicted protein [Source:UniProtKB/TrEMBL;Acc:B9I8F0] [Source:Populus trichocarpa;ACC:POPTR_0013s09470]	0	0.0312	inf	1	1	no	UP	N	N	N	N	Y	0	0	0	0.575622	1.35105	1.9484
TBIG011434	Potri.013G153400.1	POPTR_0013s14960	Putative uncharacterized protein [source:UniProtKB/TrEMBL;Acc:A9PG21_POPTR] [Source:Populus trichocarpa;ACC:POPTR_0013s14960]	20.5	53.9	1.39	5e-05	0.000735582	yes	UP	Y	Y	Y	Y	Y	19.23	19.91	20.85	0.330092	1.5812	1.73378
TBIG011618	Potri.014G024200.2	POPTR_0014s02420	Predicted protein [Source:UniProtKB/TrEMBL;Acc:B9MVV0] [Source:Populus trichocarpa;ACC:POPTR_0014s02420]	6.74	11.2	0.727	5e-05	0.000735582	yes	UP	Y	Y	Y	Y	N	5.15	7.6	7.06	0.744542	0.41519	0.416036
TBIG011935	Potri.014G090300.1	POPTR_0014s08600	Predicted protein [Source:UniProtKB/TrEMBL;Acc:B9I8Q1] [Source:Populus trichocarpa;ACC:POPTR_0014s08600]	2.09	5.71	1.45	5e-05	0.000735582	yes	UP	Y	Y	Y	Y	Y	1.97	2.33	1.93	0.311812	0.125276	0.0264726
TBIG011938	Potri.014G090700.1	POPTR_0014s08640	Predicted protein [Source:UniProtKB/TrEMBL;Acc:B9I8Q5] [Source:Populus trichocarpa;ACC:POPTR_0014s08640]	0	0.202	inf	1	1	no	UP	N	N	N	N	Y	0	0	0	0.627716	1.19485	0.721554
TBIG012858	Potri.014G096200.1	POPTR_0014s09190	Predicted protein [Source:UniProtKB/TrEMBL;Acc:B9I8V9] [Source:Populus trichocarpa;ACC:POPTR_0014s09190]	6.11	23.8	1.96	5e-05	0.000735582	yes	UP	Y	Y	Y	Y	Y	6.24	5.15	6.79	1.36066	1.27151	0.888186
TBIG012041	Potri.014G111900.1	POPTR_0014s10750	Predicted protein [Source:UniProtKB/TrEMBL;Acc:B9I9A4] [Source:Populus trichocarpa;ACC:POPTR_0014s10750]	10.5	10.3	-0.033	0.80655	0.911021	no	DOWN	N	N	N	N	N	9.84	10.97	10.84	1.30193	0.492969	0.714994
TBIG012977	Potri.014G118200.1	POPTR_0014s11350	predicted protein, mRNA [source:RefSeq DNA_predicted;Acc:XM_002320931.1] [Source:Populus trichocarpa;ACC:POPTR_0014s11350]	0.697	0.808	0.212	0.6488	0.822743	no	UP	N	N	N	N	N	1.76	0.09	0.22	0.301396	1.42762	1.73066
TBIG012983	Potri.014G119800.1	POPTR_0014s11490	Predicted protein [Source:UniProtKB/TrEMBL;Acc:B9I9I2] [Source:Populus trichocarpa;ACC:POPTR_0014s11490]	6.58	4.5	-0.55	0.0045	0.0309229	yes	DOWN	Y	Y	Y	Y	N	9.03	5.19	5.19	1.19218	2.31995	2.86936
TBIG012304	Potri.014G164300.1	POPTR_0014s16220	Putative uncharacterized protein [source:UniProtKB/TrEMBL;Acc:A9P7X2_POPTR] [Source:Populus trichocarpa;ACC:POPTR_0014s16220]	20.5	18.8	-0.075192	0.27875	0.51504	no	DOWN	N	N	N	N	N	18.13	18.82	18.32	0.592478	0.600986	0.29268
TBIG014600	Potri.015G099200.1	POPTR_0015s11130	Predicted protein [Source:UniProtKB/TrEMBL;Acc:B9IFE4] [Source:Populus trichocarpa;ACC:POPTR_0015s11130]	1.5	2.3	0.613	0.06865	0.2172	no	DOWN	N	N	N	N	N	2.18	1.39	0.78	1.57391	1.18089	1.73061
TBIG015916	Potri.016G083600.9	POPTR_0016s08440	Predicted protein [Source:UniProtKB/TrEMBL;Acc:B9IIY4] [Source:Populus trichocarpa;ACC:POPTR_0016s08440]	13.1	11.1	-0.247	0.0491	0.174492	no	DOWN	N	N	N	Y	N	14.53	11.91	12.02	0.685978	0.593543	0.778032
TBIG015340	Potri.016G099900.1	POPTR_0016s10610	Predicted protein [Source:UniProtKB/TrEMBL;Acc:B9IFV9] [Source:Populus trichocarpa;ACC:POPTR_0016s10610]	0.132	0.118	-0.171	1	1	no	DOWN	N	N	N	N	N	0	0.18	0.21	0.382796	0.278698	0.541787
TBIG016133	Potri.016G128300.1	POPTR_0016s13600	Predicted protein [Source:UniProtKB/TrEMBL;Acc:B9IGK6] [Source:Populus trichocarpa;ACC:POPTR_0016s13600]	2.59	16.1	2.64	5e-05	0.000735582	yes	UP	Y	Y	Y	Y	Y	3.79	2.22	1.62	1.04859	1.78822	1.57637
TBIG016168	Potri.016G137900.1	POPTR_0016s14490	Predicted protein [Source:UniProtKB/TrEMBL;Acc:B9IGU5] [Source:Populus trichocarpa;ACC:POPTR_0016s14490]	2.33	2.99	0.361	0.15375	0.361941	no	UP	N	N	N	N	N	1.81	2.53	2.46	1.72189	0.275186	0.465492
TBIG016969	Potri.017G149000.1	POPTR_0017s00960	Predicted protein [Source:UniProtKB/TrEMBL;Acc:B9MX64] [Source:Populus trichocarpa;ACC:POPTR_0017s00960]	0.739	1.19	0.689	0.1347	0.333441	no	UP	N	N	N	N	N	0.35	0.76	1.06	8.59613	6.96035	6.32436
TBIG017337	Potri.T043800.1	POPTR_0017s09750	Predicted protein [Source:UniProtKB/TrEMBL;Acc:B9N0Y7] [Source:Populus trichocarpa;ACC:POPTR_0017s09750]	1.24	1.95	0.655	0.28285	0.519059	no	UP	N	N	N	N	N	2.36	0.51	0.78	2.97035	2.85442	3.30066
TBIG016789	Potri.017G079500.1	POPTR_0017s11570	WRKY DNA-binding protein 72 [Source:Projected from Arabidopsis thaliana (AT5G15130) TAIR;Acc:AT5G15130] [Source:Populus trichocarpa;ACC:POPTR_0017s11570]	0.0159	0.17	3.42	1	1	no	UP	N	N	N	N	Y	0	0	0.05	5.44934	6.56371	5.67931
TBIG017718	Potri.018G019800.1	POPTR_0018s02470	Predicted protein [Source:UniProtKB/TrEMBL;Acc:B9IL50] [Source:Populus trichocarpa;ACC:POPTR_0018s02470]	1.24	7.25	2.55	5e-05	0.000735582	yes	UP	Y	Y	Y	Y	Y	1.78	0.89	0.94	3.21396	2.08436	1.61423
TBIG017719	Potri.018G019700.1	POPTR_0018s02480	Predicted protein [Source:UniProtKB/TrEMBL;Acc:B9IL51] [Source:Populus trichocarpa;ACC:POPTR_0018s02480]	0	0.133	inf	1	1	no	UP	N	N	N	N	Y	0	0	0	20.0992	20.0234	21.1309
TBIG017724	Potri.018G019000.1	POPTR_0018s02550	-	0.601	0.401	-0.583	1	1	no	DOWN	N	N	N	N	N	1.55	0.23	0	2.51968	1.89779	1.5207
TBIG017772	Potri.018G008500.1	POPTR_0018s03450	Predicted protein [Source:UniProtKB/TrEMBL;Acc:B9ILE4] [Source:Populus trichocarpa;ACC:POPTR_0018s03450]	20.3	23.6	0.217	0.0823	0.244647	no	UP	N	N	N	N	N	20.72	21.86	19.24	5.00978	4.45222	4.37975
TBIG018119	Potri.018G107000.5	POPTR_0018s11620	-	0.397	1.1	1.46	0.52375	0.736859	no	UP	N	N	N	N	Y	0	1.33	0	2.94077	1.78838	1.79205
TBIG018882	Potri.018G139300.1	POPTR_0018s13600	Predicted protein [Source:UniProtKB/TrEMBL;Acc:B9IN40] [Source:Populus trichocarpa;ACC:POPTR_0018s13600]	10	40.8	2.02	5e-05	0.000735582	yes	UP	Y	Y	Y	Y	Y	7.64	11.41	10.67	5.40034	5.07448	6.31954
TBIG019586	Potri.019G123500.1	POPTR_0019s14460	Predicted protein [Source:UniProtKB/TrEMBL;Acc:B9INS3] [Source:Populus trichocarpa;ACC:POPTR_0019s14460]	6.01	7.24	0.269	0.06915	0.218219	no	UP	N	N	N	N	N	5.77	5.52	6.37	3.1075	3.00917	3.72454
TBIG021826	Potri.002G043500.1	POPTR_0002s04440	Predicted protein [Source:UniProtKB/TrEMBL;Acc:B9GS59] [Source:Populus trichocarpa;ACC:POPTR_0002s04440]	6.02	7.45	0.308	0.06595	0.211687	no	UP	N	N	N	N	N	5.78	5.59	6.42	2.81679	2.49623	2.31125
TBIG021900	Potri.002G059100.1	POPTR_0002s06000	Predicted protein [Source:UniProtKB/TrEMBL;Acc:B9GT28] [Source:Populus trichocarpa;ACC:POPTR_0002s06000]	0.264	0.823	1.64	0.0234	0.104099	no	UP	N	N	N	Y	Y	0.47	0.18	0.14	15.5339	16.7598	17.0652
TBIG020934	Potri.002G123300.1	POPTR_0002s12480	Predicted protein [Source:UniProtKB/TrEMBL;Acc:B9GNT7] [Source:Populus trichocarpa;ACC:POPTR_0002s12480]	7.16	6.8	-0.0758	0.6462	0.821781	no	DOWN	N	N	N	N	N	8.05	6.24	7.15	1.88798	1.76517	2.20773
TBIG021146	Potri.002G164900.1	POPTR_0002s16640	Predicted protein [Source:UniProtKB/TrEMBL;Acc:B9GQD9] [Source:Populus trichocarpa;ACC:POPTR_0002s16640]	0.473	0.264	-0.841	1	1	no	DOWN	N	N	N	N	N	0	1.05	0.36	4.60726	3.99139	3.43311
TBIG022409	Potri.002G168700.1	POPTR_0002s17010	Predicted protein [Source:UniProtKB/TrEMBL;Acc:B9GQZ6] [Source:Populus trichocarpa;ACC:POPTR_0002s17010]	0.558	0.513	-0.122	0.7981	0.906358	no	DOWN	N	N	N	N	N	0.39	0.81	0.45	2.56134	2.83263	3.15819
TBIG021244	Potri.002G186600.1	POPTR_0002s18770	Predicted protein [Source:UniProtKB/TrEMBL;Acc:B9GTA4] [Source:Populus trichocarpa;ACC:POPTR_0002s18770]	1.39	1.11	-0.329	0.39625	0.629682	no	DOWN	N	N	N	N	N	0.82	1.22	2.11	4.67368	4.63133	4.39961
TBIG022538	Potri.002G193000.1	POPTR_0002s19390	-	2.66	2.5	-0.0904	0.71855	0.864253	no	DOWN	N	N	N	N	N	3.47	2.28	2.07	39.9057	30.3026	31.4103
TBIG022550	Potri.002G195300.2	POPTR_0002s19630	Predicted protein [Source:UniProtKB/TrEMBL;Acc:B9GST5] [Source:Populus trichocarpa;ACC:POPTR_0002s19630]	27.5	22	-0.321	0.01125	0.0615664	no	DOWN	N	Y	N	Y	N	28.88	28.23	24	3.29104	3.35482	3.28142
TBIG021403	Potri.002G221600.1	POPTR_0002s22180	Predicted protein [Source:UniProtKB/TrEMBL;Acc:B9GTG4] [Source:Populus trichocarpa;ACC:POPTR_0002s22180]	3.49	2.81	-0.317	0.12265	0.31433	no	DOWN	N	N	N	N	N	4.76	2.91	2.64	13.5029	10.0137	10.5452
TBIG024441	Potri.003G111900.2	POPTR_0003s11120	Predicted protein [Source:UniProtKB/TrEMBL;Acc:B9GVH4] [Source:Populus trichocarpa;ACC:POPTR_0003s11120]	1.33	0.488	-1.44	0.01385	0.0712655	no	DOWN	N	Y	N	Y	Y	1.22	0.89	1.8	7.24268	6.85502	7.39387
TBIG023508	Potri.003G132700.1	POPTR_0003s13250	Predicted protein [Source:UniProtKB/TrEMBL;Acc:B9GWV8] [Source:Populus trichocarpa;ACC:POPTR_0003s13250]	0.583	1.15	0.976	0.04955	0.175405	no	UP	N	N	N	Y	N	0.51	0.68	0.53	8.33617	6.63967	7.1364
TBIG024567	Potri.003G138600.1	POPTR_0003s13840	Predicted protein [Source:UniProtKB/TrEMBL;Acc:B9GXG9] [Source:Populus trichocarpa;ACC:POPTR_0003s13840]	2.12	20.1	3.25	5e-05	0.000735582	yes	UP	Y	Y	Y	Y	Y	2.33	1.93	1.98	8.82538	7.15319	6.76459
TBIG023687	Potri.003G169100.1	POPTR_0003s16750	Predicted protein [Source:UniProtKB/TrEMBL;Acc:B9GZM8] [Source:Populus trichocarpa;ACC:POPTR_0003s16750]	6.05	8.21	0.44	0.8232	0.919082	no	UP	N	N	N	N	N	6.93	4.41	6.29	8.02285	5.36465	6.25869
TBIG023758	Potri.003G182200.2	POPTR_0003s18060	Predicted protein [Source:UniProtKB/TrEMBL;Acc:A9PHD6] [Source:Populus trichocarpa;ACC:POPTR_0003s18060]	6.75	33.3	2.3	5e-05	0.000735582	yes	UP	Y	Y	Y	Y	Y	5.11	7.27	7.32	27.1461	26.1522	28.7799
TBIG025048	Potri.004G007500.1	POPTR_0004s00890	Predicted protein [Source:UniProtKB/TrEMBL;Acc:B9N8D2] [Source:Populus trichocarpa;ACC:POPTR_0004s00890]	10.5	28.4	1.43	5e-05	0.000735582	yes	UP	Y	Y	Y	Y	Y	10.35	9.69	11.01	22.5506	19.845	19.2094
TBIG025273	Potri.004G060900.1	POPTR_0004s05920	Predicted protein [Source:UniProtKB/TrEMBL;Acc:B9H2F3] [Source:Populus trichocarpa;ACC:POPTR_0004s05920]	5.8	6.34	0.127	0.49225	0.71256	no	UP	N	N	N	N	N	5.79	5.34	6.19	15.0245	15.9107	15.8746
TBIG026434	Potri.004G072000.1	POPTR_0004s07050	Predicted protein [Source:UniProtKB/TrEMBL;Acc:B9H3N0] [Source:Populus trichocarpa;ACC:POPTR_0004s07050]	0.364	0.302	-0.268	1	1	no	DOWN	N	N	N	N	N	0	0.67	0.39	7.52815	6.47035	7.04219
TBIG026661	Potri.004G120800.1	POPTR_0004s12000	Predicted protein [Source:UniProtKB/TrEMBL;Acc:B9H449] [Source:Populus trichocarpa;ACC:POPTR_0004s12000]	6.5	7.04	0.114	0.4546	0.681206	no	UP	N	N	N	N	N	5.41	7.09	6.66	8.20697	7.61994	8.39776
TBIG027531	Potri.005G055300.1	POPTR_0005s05700	Predicted protein [Source:UniProtKB/TrEMBL;Acc:B9MZB9] [Source:Populus trichocarpa;ACC:POPTR_0005s05700]	2.87	1.96	-0.554	0.04025	0.152752	no	DOWN	N	N	N	Y	N	3.81	2.18	2.36	10.6964	7.22611	7.0211
TBIG028948	Potri.005G085200.1	POPTR_0005s08720	Predicted protein [Source:UniProtKB/TrEMBL;Acc:B9H5K7] [Source:Populus trichocarpa;ACC:POPTR_0005s08720]	0.487	2.02	2.05	0.1681	0.381698	no	UP	N	N	N	N	Y	0	0.91	0.52	38.1813	42.3939	45.1401
TBIG029385	Potri.005G141400.1	POPTR_0005s18490	-	0.39	1.26	1.69	0.006	0.0384825	yes	UP	Y	Y	Y	Y	Y	0.06	0.37	0.73	6.71364	7.28632	7.05581
TBIG028269	Potri.005G203200.1	POPTR_0005s22480	Predicted protein [Source:UniProtKB/TrEMBL;Acc:B9H823] [Source:Populus trichocarpa;ACC:POPTR_0005s22480]	0.239	0.944	1.98	0.013	0.0681348	no	UP	N	Y	N	Y	Y	0	0.3	0.4	5.42845	4.22028	4.10163
TBIG028351	Potri.005G219500.1	POPTR_0005s24100	Predicted protein [Source:UniProtKB/TrEMBL;Acc:B9H8I2] [Source:Populus trichocarpa;ACC:POPTR_0005s24100]	4.17	4.48	0.103	0.6103	0.798856	no	UP	N	N	N	N	N	4.88	3.52	3.95	12.3424	12.5395	12.7821
TBIG031584	Potri.006G072400.1	POPTR_0006s07170	Predicted protein [Source:UniProtKB/TrEMBL;Acc:B9HAN3] [Source:Populus trichocarpa;ACC:POPTR_0006s07170]	17.2	34.7	1.01	5e-05	0.000735582	yes	UP	Y	Y	Y	Y	Y	16.34	17.46	17.9	9.28697	11.5292	11.3004
TBIG031656	Potri.006G087000.1	POPTR_0006s08730	Predicted protein [Source:UniProtKB/TrEMBL;Acc:B9HBN2] [Source:Populus trichocarpa;ACC:POPTR_0006s08730]	0	0.0223	inf	1	1	no	UP	N	N	N	N	Y	0	0	0	8.75998	10.8965	10.8172
TBIG031756	Potri.006G105300.1	POPTR_0006s10600	-	0.813	2.1	1.37	0.00175	0.0145768	yes	UP	Y	Y	Y	Y	Y	1.17	0.49	0.72	10.6772	11.2012	15.3463
TBIG031774	Potri.006G109100.1	POPTR_0006s10950	Predicted protein [Source:UniProtKB/TrEMBL;Acc:B9HDJ4] [Source:Populus trichocarpa;ACC:POPTR_0006s10950]	0.134	1.41	3.39	0.00565	0.036737	yes	UP	Y	Y	Y	Y	Y	0	0.16	0.24	27.5649	28.0104	31.2013
TBIG030543	Potri.006G133200.4	POPTR_0006s13550	Predicted protein [Source:UniProtKB/TrEMBL;Acc:B9MT69] [Source:Populus trichocarpa;ACC:POPTR_0006s13550]	36	31.4	-0.197	0.06275	0.205419	no	DOWN	N	N	N	N	N	34.09	36.59	34.85	8.97475	9.09468	9.55451
TBIG030998	Potri.006G224100.1	POPTR_0006s24050	WRKY DNA-binding protein 50 [Source:Projected from Arabidopsis thaliana (AT5G26170) TAIR;Acc:AT5G26170] [Source:Populus trichocarpa;ACC:POPTR_0006s24050]	1.33	2.14	0.689	0.07525	0.230503	no	UP	N	N	N	N	N	2.65	0.55	0.71	11.1608	11.8961	10.6571
TBIG031183	Potri.006G263600.1	POPTR_0006s27950	Predicted protein [Source:UniProtKB/TrEMBL;Acc:B9HAW6] [Source:Populus trichocarpa;ACC:POPTR_0006s27950]	6.53	27.2	2.06	5e-05	0.000735582	yes	UP	Y	Y	Y	Y	Y	6.04	5.07	7.77	18.8822	23.8638	23.5251
TBIG031186	Potri.006G264000.1	POPTR_0006s27990	-	3.62	3.24	-0.161	0.40795	0.640069	no	DOWN	N	N	N	N	N	3.3	3.49	3.78	36.7151	36.4307	35.1178
TBIG033687	Potri.007G079800.1	POPTR_0007s06720	Predicted protein [Source:UniProtKB/TrEMBL;Acc:B9HG34] [Source:Populus trichocarpa;ACC:POPTR_0007s06720]	0.0519	0.141	1.44	1	1	no	UP	N	N	N	N	Y	0	0.15	0	21.9543	19.0956	21.4951
TBIG033000	Potri.007G078200.2	POPTR_0007s06930	WRKY DNA-binding protein 13 [Source:Projected from Arabidopsis thaliana (AT4G39410) TAIR;Acc:AT4G39410] [Source:Populus trichocarpa;ACC:POPTR_0007s06930]	0.133	0.288	1.12	1	1	no	UP	N	N	N	N	Y	0	0.16	0.24	57.0172	51.136	55.4052
TBIG033156	Potri.007G047400.1	POPTR_0007s10670	Putative uncharacterized protein [source:UniProtKB/TrEMBL;Acc:A9PII7_POPTR] [Source:Populus trichocarpa;ACC:POPTR_0007s10670]	6.68	7.95	0.251	0.1507	0.357366	no	UP	N	N	N	N	N	6.89	6.85	5.93	35.6517	30.2607	21.558
TBIG035639	Potri.008G091900.1	POPTR_0008s09140	Predicted protein [Source:UniProtKB/TrEMBL;Acc:B9HIB5] [Source:Populus trichocarpa;ACC:POPTR_0008s09140]	2.67	4.46	0.742	0.0002	0.00244048	yes	UP	Y	Y	Y	Y	N	2.45	2.77	2.76	22.6521	27.089	25.033
TBIG034529	Potri.008G094000.1	POPTR_0008s09360	Predicted protein [Source:UniProtKB/TrEMBL;Acc:B9HID0] [Source:Populus trichocarpa;ACC:POPTR_0008s09360]	8.87	11.8	0.417	0.00575	0.037249	yes	UP	Y	Y	Y	Y	N	9.13	9.11	8.77	26.7666	30.2523	32.1882
TBIG035691	Potri.008G103300.1	POPTR_0008s10280	Predicted protein [Source:UniProtKB/TrEMBL;Acc:B9HIL9] [Source:Populus trichocarpa;ACC:POPTR_0008s10280]	1.19	1.47	0.305	0.3646	0.601231	no	UP	N	N	N	N	N	1.29	1.29	0.9	24.7363	21.2347	21.7048
TBIG038864	Potri.011G007800.1	POPTR_0021s00280	Predicted protein [Source:UniProtKB/TrEMBL;Acc:B9HZ75] [Source:Populus trichocarpa;ACC:POPTR_0021s00280]	2.19	5.48	1.32	5e-05	0.000735582	yes	UP	Y	Y	Y	Y	Y	2.65	1.59	2.22	33.2987	30.0805	32.4616

## Sheet: JG62
GeneId	New Gene	GeneAcc	Desc	Value_1	Value_2	log2fc	p-value	q-value	DEG:QV=0.05:SELECT	DEG:UP_DOWN	DEG:QV<=0.05	DEG:QV<=0.10	DEG:PV<=0.01	DEG:PV<=0.05	DEG:FC2>=0	EXP:1_JG62_D0:FPKM	EXP:2_JG62_D0:FPKM	EXP:3_JG62_D0:FPKM	EXP:1_JG62_D10:FPKM	EXP:2_JG62_D10:FPKM	EXP:3_JG62_D10:FPKM
TBIG000007	Potri.001G121300.1	POPTR_0001s00350	Predicted protein [Source:UniProtKB/TrEMBL;Acc:B9N3Q7] [Source:Populus trichocarpa;ACC:POPTR_0001s00350]	0.34	0.366667	0.108934	1	1	no	Up	N	N	N	N	N	0.32	0.5	0.2	0.24	0.5	0.36
TBIG002390	Potri.001G044500.1	POPTR_0001s03620	Predicted protein [Source:UniProtKB/TrEMBL;Acc:B9N9Y4] [Source:Populus trichocarpa;ACC:POPTR_0001s03620]	4.23	15.1	1.84	5e-05	0.000777157	yes	UP	Y	Y	Y	Y	Y	3.97	4.69	4.15	15.84	15.57	13.36
TBIG000164	Potri.001G002400.1	POPTR_0001s03970	-	0	0.0468	inf	1	1	no	UP	N	N	N	N	Y	0	0	0	0	0.14	0
TBIG002727	Potri.001G092900.1	POPTR_0001s10490	Predicted protein [Source:UniProtKB/TrEMBL;Acc:B9GL73] [Source:Populus trichocarpa;ACC:POPTR_0001s10490]	11	8.81	-0.326	0.33245	0.57484	no	DOWN	N	N	N	N	N	8.63	8.69	15.41	9.3	9.43	7.76
TBIG000633	Potri.001G058800.1	POPTR_0001s13600	-	0.187	0	#NAME?	1	1	no	DOWN	N	N	N	N	Y	0.58	0	0	0	0	0
TBIG003220	Potri.001G208600.1	POPTR_0001s21580	Predicted protein [Source:UniProtKB/TrEMBL;Acc:B9GF77] [Source:Populus trichocarpa;ACC:POPTR_0001s21580]	0.133	0.0523	-1.35	1	1	no	DOWN	N	N	N	N	Y	0.2	0.08	0.13	0.04	0	0.12
TBIG001596	Potri.001G352400.1	POPTR_0001s34520	Predicted protein [Source:UniProtKB/TrEMBL;Acc:B9N9B4] [Source:Populus trichocarpa;ACC:POPTR_0001s34520]	0.631	0.334	-0.919	0.051	0.177377	no	DOWN	N	N	N	N	N	0.92	0.62	0.41	0.26	0.39	0.35
TBIG001722	Potri.001G361600.2	POPTR_0001s37260	Predicted protein [Source:UniProtKB/TrEMBL;Acc:B9GJX1] [Source:Populus trichocarpa;ACC:POPTR_0001s37260]	22	21.8	-0.0114	0.91705	0.967315	no	DOWN	N	N	N	N	N	20.99	22.64	23.85	21.27	21.92	21.42
TBIG002130	Potri.001G460600.1	POPTR_0001s46490	Predicted protein [Source:UniProtKB/TrEMBL;Acc:B9GGH3] [Source:Populus trichocarpa;ACC:POPTR_0001s46490]	0.0222	0.0413	0.893	1	1	no	UP	N	N	N	N	N	0	0.07	0	0.12	0	0
TBIG004425	Potri.001G472800.3	POPTR_0001s47670	Predicted protein [Source:UniProtKB/TrEMBL;Acc:B9GHY9] [Source:Populus trichocarpa;ACC:POPTR_0001s47670]	9.96	8.57	-0.216	0.0499	0.17465	no	DOWN	N	N	N	Y	N	10.32	9.7	10.53	8.44	7.66	9.53
TBIG005232	Potri.010G147700.1	POPTR_0010s15750	Predicted protein [Source:UniProtKB/TrEMBL;Acc:B9HX42] [Source:Populus trichocarpa;ACC:POPTR_0010s15750]	1.65	2.29	0.478	0.0177	0.0844883	no	UP	N	Y	N	Y	N	1.35	1.67	1.91	2.29	1.82	2.61
TBIG006539	Potri.010G160100.3	POPTR_0010s16760	Predicted protein [Source:UniProtKB/TrEMBL;Acc:B9HXK9] [Source:Populus trichocarpa;ACC:POPTR_0010s16760]	3.87	4.39	0.183	0.35555	0.597413	no	UP	N	N	N	N	N	3.67	3.98	4.32	5.19	3.91	4.02
TBIG005294	Potri.010G163000.1	POPTR_0010s17040	Predicted protein [Source:UniProtKB/TrEMBL;Acc:B9HXN4] [Source:Populus trichocarpa;ACC:POPTR_0010s17040]	18.9	22.6	0.259	0.0154	0.0767004	no	UP	N	Y	N	Y	N	21.01	18.96	18.82	20.71	23.84	24.13
TBIG008141	Potri.011G070100.1	POPTR_0011s06990	Predicted protein [Source:UniProtKB/TrEMBL;Acc:B9I1H9] [Source:Populus trichocarpa;ACC:POPTR_0011s06990]	0.655	0.699	0.0938	0.7728	0.899787	no	UP	N	N	N	N	N	0.48	0.83	0.72	0.83	0.65	0.62
TBIG007399	Potri.011G087900.4	POPTR_0011s09030	-	5.05	3.99	-0.339	0.0233	0.102509	no	DOWN	N	N	N	Y	N	4.77	4.67	5.81	3.26	3.51	4.87
TBIG007721	Potri.011G157100.1	POPTR_0011s16050	Predicted protein [Source:UniProtKB/TrEMBL;Acc:B9I0X2] [Source:Populus trichocarpa;ACC:POPTR_0011s16050]	0.0347	0	#NAME?	1	1	no	DOWN	N	N	N	N	Y	0.1	0.1	0.1	0.001	0.01	0.01
TBIG008600	Potri.011G169300.2	POPTR_0011s17230	Predicted protein [Source:UniProtKB/TrEMBL;Acc:B9N5J6] [Source:Populus trichocarpa;ACC:POPTR_0011s17230]	8.59	8.29	-0.0511	0.65315	0.830973	no	DOWN	N	N	N	N	N	8.61	8.68	9.1	8.15	8.04	8.71
TBIG009388	Potri.012G031700.1	POPTR_0012s01380	Predicted protein [Source:UniProtKB/TrEMBL;Acc:B9I540] [Source:Populus trichocarpa;ACC:POPTR_0012s01380]	0.333	0.214	-0.637	1	1	no	DOWN	N	N	N	N	N	0.14	0.73	0.15	0.07	0.19	0.4
TBIG009796	Potri.012G101000.1	POPTR_0012s10290	Predicted protein [Source:UniProtKB/TrEMBL;Acc:B9I3U6] [Source:Populus trichocarpa;ACC:POPTR_0012s10290]	0.167	0.119	-0.484	1	1	no	DOWN	N	N	N	N	N	0.25	0.13	0.13	0	0	0.39
TBIG010233	Potri.013G042600.1	POPTR_0013s03990	Predicted protein [Source:UniProtKB/TrEMBL;Acc:B9I5G9] [Source:Populus trichocarpa;ACC:POPTR_0013s03990]	3.37	2.7	-0.318	0.0462	0.165608	no	DOWN	N	N	N	Y	N	3.13	3.94	3.02	2.66	2.41	2.79
TBIG010452	Potri.013G086000.1	POPTR_0013s08380	Predicted protein [Source:UniProtKB/TrEMBL;Acc:B9N149] [Source:Populus trichocarpa;ACC:POPTR_0013s08380]	3.37	3.47	0.0421	0.769	0.897511	no	UP	N	N	N	N	N	4	3.31	2.96	3.49	3.38	3.33
TBIG011154	Potri.013G090300.1	POPTR_0013s09470	Predicted protein [Source:UniProtKB/TrEMBL;Acc:B9I8F0] [Source:Populus trichocarpa;ACC:POPTR_0013s09470]	0	0.0498	inf	1	1	no	UP	N	N	N	N	Y	0	0	0	0	0.06	0.09
TBIG011434	Potri.013G153400.1	POPTR_0013s14960	Putative uncharacterized protein [source:UniProtKB/TrEMBL;Acc:A9PG21_POPTR] [Source:Populus trichocarpa;ACC:POPTR_0013s14960]	29.6	57.6	0.96	5e-05	0.000777157	yes	UP	Y	Y	Y	Y	N	29.62	30.89	29.02	55.68	52.97	60.01
TBIG011618	Potri.014G024200.2	POPTR_0014s02420	Predicted protein [Source:UniProtKB/TrEMBL;Acc:B9MVV0] [Source:Populus trichocarpa;ACC:POPTR_0014s02420]	11.2	13.3	0.249	0.03205	0.128671	no	UP	N	N	N	Y	N	11.71	11.68	10.82	14.84	12.15	12.23
TBIG011935	Potri.014G090300.1	POPTR_0014s08600	Predicted protein [Source:UniProtKB/TrEMBL;Acc:B9I8Q1] [Source:Populus trichocarpa;ACC:POPTR_0014s08600]	3.93	6.36	0.693	5e-05	0.000777157	yes	UP	Y	Y	Y	Y	N	4.04	3.64	4.45	6.08	5.8	7.18
TBIG011938	Potri.014G090700.1	POPTR_0014s08640	Predicted protein [Source:UniProtKB/TrEMBL;Acc:B9I8Q5] [Source:Populus trichocarpa;ACC:POPTR_0014s08640]	0.189	0	#NAME?	1	1	no	DOWN	N	N	N	N	Y	0.59	0	0	0	0	0
TBIG012858	Potri.014G096200.1	POPTR_0014s09190	Predicted protein [Source:UniProtKB/TrEMBL;Acc:B9I8V9] [Source:Populus trichocarpa;ACC:POPTR_0014s09190]	4.01	21.5	2.42	5e-05	0.000777157	yes	UP	Y	Y	Y	Y	Y	4.23	4.29	3.83	22.14	20.04	21.9
TBIG012041	Potri.014G111900.1	POPTR_0014s10750	Predicted protein [Source:UniProtKB/TrEMBL;Acc:B9I9A4] [Source:Populus trichocarpa;ACC:POPTR_0014s10750]	4.12	4.46	0.112	0.41185	0.648977	no	UP	N	N	N	N	N	4.2	3.81	4.86	4.62	4.22	4.61
TBIG012977	Potri.014G118200.1	POPTR_0014s11350	predicted protein, mRNA [source:RefSeq DNA_predicted;Acc:XM_002320931.1] [Source:Populus trichocarpa;ACC:POPTR_0014s11350]	0.22	0.21	-0.0711	1	1	no	DOWN	N	N	N	N	N	0.12	0.18	0.36	0.22	0.25	0.15
TBIG012983	Potri.014G119800.1	POPTR_0014s11490	Predicted protein [Source:UniProtKB/TrEMBL;Acc:B9I9I2] [Source:Populus trichocarpa;ACC:POPTR_0014s11490]	7.57	7.4	-0.0337	0.79605	0.911944	no	DOWN	N	N	N	N	N	7.73	7.39	7.95	7.97	7.91	5.95
TBIG012304	Potri.014G164300.1	POPTR_0014s16220	Putative uncharacterized protein [source:UniProtKB/TrEMBL;Acc:A9P7X2_POPTR] [Source:Populus trichocarpa;ACC:POPTR_0014s16220]	19.8	17.5	-0.176	0.09915	0.276871	no	DOWN	N	N	N	N	N	21.11	20.32	19.04	18.16	16.35	17.25
TBIG014600	Potri.015G099200.1	POPTR_0015s11130	Predicted protein [Source:UniProtKB/TrEMBL;Acc:B9IFE4] [Source:Populus trichocarpa;ACC:POPTR_0015s11130]	1.3	1.11	-0.223	0.43235	0.66664	no	DOWN	N	N	N	N	N	1.09	1.6	1.15	1.05	0.8	1.38
TBIG015916	Potri.016G083600.9	POPTR_0016s08440	Predicted protein [Source:UniProtKB/TrEMBL;Acc:B9IIY4] [Source:Populus trichocarpa;ACC:POPTR_0016s08440]	14.4	11.5	-0.315	0.0036	0.0265123	yes	DOWN	Y	Y	Y	Y	N	15.7	14.42	13.58	11.83	10.44	11.84
TBIG015340	Potri.016G099900.1	POPTR_0016s10610	Predicted protein [Source:UniProtKB/TrEMBL;Acc:B9IFV9] [Source:Populus trichocarpa;ACC:POPTR_0016s10610]	0.56	0.133	-2.07	1	1	no	DOWN	N	N	N	N	Y	0.47	0.23	1.01	0.2	0.06	0.14
TBIG016133	Potri.016G128300.1	POPTR_0016s13600	Predicted protein [Source:UniProtKB/TrEMBL;Acc:B9IGK6] [Source:Populus trichocarpa;ACC:POPTR_0016s13600]	1.77	14.4	3.02	5e-05	0.000777157	yes	UP	Y	Y	Y	Y	Y	2.13	1.82	1.45	14.74	12.45	15.38
TBIG016168	Potri.016G137900.1	POPTR_0016s14490	Predicted protein [Source:UniProtKB/TrEMBL;Acc:B9IGU5] [Source:Populus trichocarpa;ACC:POPTR_0016s14490]	0.555	1.91	1.78	5e-05	0.000777157	yes	UP	Y	Y	Y	Y	Y	0.69	0.64	0.36	1.72	1.64	2.28
TBIG016969	Potri.017G149000.1	POPTR_0017s00960	Predicted protein [Source:UniProtKB/TrEMBL;Acc:B9MX64] [Source:Populus trichocarpa;ACC:POPTR_0017s00960]	2.7	2.73	0.0145	0.9411	0.977842	no	UP	N	N	N	N	N	2.69	2.66	2.89	2.56	3.27	2.21
TBIG017337	Potri.T043800.1	POPTR_0017s09750	Predicted protein [Source:UniProtKB/TrEMBL;Acc:B9N0Y7] [Source:Populus trichocarpa;ACC:POPTR_0017s09750]	2.86	1.34	-1.09	0.01845	0.0870435	no	DOWN	N	Y	N	Y	Y	4.42	1.96	2.39	1.12	1.4	1.47
TBIG016789	Potri.017G079500.1	POPTR_0017s11570	WRKY DNA-binding protein 72 [Source:Projected from Arabidopsis thaliana (AT5G15130) TAIR;Acc:AT5G15130] [Source:Populus trichocarpa;ACC:POPTR_0017s11570]	0.0171	0.0928	2.44	1	1	no	UP	N	N	N	N	Y	0	0	0.05	0.05	0.08	0.15
TBIG017718	Potri.018G019800.1	POPTR_0018s02470	Predicted protein [Source:UniProtKB/TrEMBL;Acc:B9IL50] [Source:Populus trichocarpa;ACC:POPTR_0018s02470]	1.79	6.68	1.9	5e-05	0.000777157	yes	UP	Y	Y	Y	Y	Y	1.7	1.68	1.95	7.45	5.16	6.98
TBIG017724	Potri.018G019000.1	POPTR_0018s02550	-	0.438	0.536	0.291	1	1	no	UP	N	N	N	N	N	0.98	0.18	0.18	0.4	0.55	0.59
TBIG017772	Potri.018G008500.1	POPTR_0018s03450	Predicted protein [Source:UniProtKB/TrEMBL;Acc:B9ILE4] [Source:Populus trichocarpa;ACC:POPTR_0018s03450]	15.5	25	0.687	5e-05	0.000777157	yes	UP	Y	Y	Y	Y	N	17.51	16.65	15.45	26.14	25.11	26.31
TBIG018119	Potri.018G107000.5	POPTR_0018s11620	-	0.13	1.06	3.03	0.3002	0.541558	no	UP	N	N	N	N	Y	0.34	0.02	0	1.56	1.28	0.04
TBIG018882	Potri.018G139300.1	POPTR_0018s13600	Predicted protein [Source:UniProtKB/TrEMBL;Acc:B9IN40] [Source:Populus trichocarpa;ACC:POPTR_0018s13600]	13.6	32.8	1.27	5e-05	0.000777157	yes	UP	Y	Y	Y	Y	Y	14.29	14.41	13.28	32.65	32.34	34.12
TBIG019586	Potri.019G123500.1	POPTR_0019s14460	Predicted protein [Source:UniProtKB/TrEMBL;Acc:B9INS3] [Source:Populus trichocarpa;ACC:POPTR_0019s14460]	4.88	5.91	0.274	0.028	0.116687	no	UP	N	N	N	Y	N	5.43	4.39	5.09	6.38	5.21	5.9
TBIG021826	Potri.002G043500.1	POPTR_0002s04440	Predicted protein [Source:UniProtKB/TrEMBL;Acc:B9GS59] [Source:Populus trichocarpa;ACC:POPTR_0002s04440]	6.37	5.06	-0.334	0.012	0.0641679	no	DOWN	N	Y	N	Y	N	7.02	6.34	6.21	4.91	4.87	5.29
TBIG021900	Potri.002G059100.1	POPTR_0002s06000	Predicted protein [Source:UniProtKB/TrEMBL;Acc:B9GT28] [Source:Populus trichocarpa;ACC:POPTR_0002s06000]	0.266	0.396	0.573	1	1	no	UP	N	N	N	N	N	0.07	0.44	0.3	0.82	0	0.36
TBIG020934	Potri.002G123300.1	POPTR_0002s12480	Predicted protein [Source:UniProtKB/TrEMBL;Acc:B9GNT7] [Source:Populus trichocarpa;ACC:POPTR_0002s12480]	8.94	9.98	0.16	0.1941	0.41783	no	UP	N	N	N	N	N	10.6	9.51	7.66	10.74	10.22	8.89
TBIG021011	Potri.002G138900.1	POPTR_0002s13980	WRKY family transcription factor [Source:Projected from Arabidopsis thaliana (AT2G44745) TAIR;Acc:AT2G44745] [Source:Populus trichocarpa;ACC:POPTR_0002s13980]	0.0274	0	#NAME?	1	1	no	DOWN	N	N	N	N	Y	0	0	0.08	0	0	0
TBIG021146	Potri.002G164900.1	POPTR_0002s16640	Predicted protein [Source:UniProtKB/TrEMBL;Acc:B9GQD9] [Source:Populus trichocarpa;ACC:POPTR_0002s16640]	0.388	0.223	-0.798	1	1	no	DOWN	N	N	N	N	N	0.27	0.4	0.52	0.11	0.32	0.23
TBIG022409	Potri.002G168700.1	POPTR_0002s17010	Predicted protein [Source:UniProtKB/TrEMBL;Acc:B9GQZ6] [Source:Populus trichocarpa;ACC:POPTR_0002s17010]	0.623	0.895	0.524	0.0685	0.216173	no	UP	N	N	N	N	N	0.78	0.43	0.7	0.88	0.93	0.86
TBIG021244	Potri.002G186600.1	POPTR_0002s18770	Predicted protein [Source:UniProtKB/TrEMBL;Acc:B9GTA4] [Source:Populus trichocarpa;ACC:POPTR_0002s18770]	0.881	0.889	0.013	0.96465	0.98709	no	UP	N	N	N	N	N	0.44	1.04	1.22	0.72	0.75	1.17
TBIG022538	Potri.002G193000.1	POPTR_0002s19390	-	3.04	3.97	0.387	0.01585	0.0783163	no	UP	N	Y	N	Y	N	3.02	3.53	2.67	3.65	4.25	3.78
TBIG022550	Potri.002G195300.2	POPTR_0002s19630	Predicted protein [Source:UniProtKB/TrEMBL;Acc:B9GST5] [Source:Populus trichocarpa;ACC:POPTR_0002s19630]	29.1	28	-0.0566	0.5998	0.795189	no	DOWN	N	N	N	N	N	31.94	26.81	29.92	26.67	27.67	28.28
TBIG021364	Potri.002G228400.1	POPTR_0002s21330	Predicted protein [Source:UniProtKB/TrEMBL;Acc:B9GTW8] [Source:Populus trichocarpa;ACC:POPTR_0002s21330]	0.022	0.0532	1.27	1	1	no	UP	N	N	N	N	Y	0.07	0	0	0.07	0.03	0.07
TBIG021403	Potri.002G221600.1	POPTR_0002s22180	Predicted protein [Source:UniProtKB/TrEMBL;Acc:B9GTG4] [Source:Populus trichocarpa;ACC:POPTR_0002s22180]	4.47	3.36	-0.413	0.00645	0.0409544	yes	DOWN	Y	Y	Y	Y	N	4.57	4.73	4.36	3.18	3.2	3.56
TBIG024441	Potri.003G111900.2	POPTR_0003s11120	Predicted protein [Source:UniProtKB/TrEMBL;Acc:B9GVH4] [Source:Populus trichocarpa;ACC:POPTR_0003s11120]	1.03	0.915	-0.165	0.6069	0.800631	no	DOWN	N	N	N	N	N	0.79	0.94	1.36	0.98	0.79	0.92
TBIG023508	Potri.003G132700.1	POPTR_0003s13250	Predicted protein [Source:UniProtKB/TrEMBL;Acc:B9GWV8] [Source:Populus trichocarpa;ACC:POPTR_0003s13250]	1.26	1.68	0.422	0.0969	0.272654	no	UP	N	N	N	N	N	2	0.99	0.88	1.8	1.81	1.36
TBIG024567	Potri.003G138600.1	POPTR_0003s13840	Predicted protein [Source:UniProtKB/TrEMBL;Acc:B9GXG9] [Source:Populus trichocarpa;ACC:POPTR_0003s13840]	2.46	25.1	3.35	5e-05	0.000777157	yes	UP	Y	Y	Y	Y	Y	2.74	2.43	2.33	22.35	25.34	26.11
TBIG023687	Potri.003G169100.1	POPTR_0003s16750	Predicted protein [Source:UniProtKB/TrEMBL;Acc:B9GZM8] [Source:Populus trichocarpa;ACC:POPTR_0003s16750]	5.55	7.24	0.384	0.84905	0.937288	no	UP	N	N	N	N	N	6.27	5.01	5.54	7.82	7.25	6.36
TBIG023758	Potri.003G182200.2	POPTR_0003s18060	Predicted protein [Source:UniProtKB/TrEMBL;Acc:A9PHD6] [Source:Populus trichocarpa;ACC:POPTR_0003s18060]	9.11	41.2	2.18	5e-05	0.000777157	yes	UP	Y	Y	Y	Y	Y	10.35	8.65	8.7	38.81	44.04	38.97
TBIG025048	Potri.004G007500.1	POPTR_0004s00890	Predicted protein [Source:UniProtKB/TrEMBL;Acc:B9N8D2] [Source:Populus trichocarpa;ACC:POPTR_0004s00890]	29.7	52.1	0.812	5e-05	0.000777157	yes	UP	Y	Y	Y	Y	N	28.73	32.83	28.67	51.6	50.07	51.66
TBIG025273	Potri.004G060900.1	POPTR_0004s05920	Predicted protein [Source:UniProtKB/TrEMBL;Acc:B9H2F3] [Source:Populus trichocarpa;ACC:POPTR_0004s05920]	10.2	12.9	0.341	0.00635	0.0405523	yes	UP	Y	Y	Y	Y	N	10.53	10.41	10.75	12.18	13.3	13.57
TBIG026434	Potri.004G072000.1	POPTR_0004s07050	Predicted protein [Source:UniProtKB/TrEMBL;Acc:B9H3N0] [Source:Populus trichocarpa;ACC:POPTR_0004s07050]	0.611	0.53	-0.205	1	1	no	DOWN	N	N	N	N	N	0.59	0.85	0.43	0.56	0.46	0.54
TBIG026661	Potri.004G120800.1	POPTR_0004s12000	Predicted protein [Source:UniProtKB/TrEMBL;Acc:B9H449] [Source:Populus trichocarpa;ACC:POPTR_0004s12000]	5.61	6.22	0.151	0.2443	0.480559	no	UP	N	N	N	N	N	5.26	6.59	5.31	6.42	5.92	5.99
TBIG027531	Potri.005G055300.1	POPTR_0005s05700	Predicted protein [Source:UniProtKB/TrEMBL;Acc:B9MZB9] [Source:Populus trichocarpa;ACC:POPTR_0005s05700]	2.31	1.44	-0.684	0.0015	0.0135339	yes	DOWN	Y	Y	Y	Y	N	1.72	2.8	2.33	1.54	0.9	1.73
TBIG028948	Potri.005G085200.1	POPTR_0005s08720	Predicted protein [Source:UniProtKB/TrEMBL;Acc:B9H5K7] [Source:Populus trichocarpa;ACC:POPTR_0005s08720]	0.215	1.12	2.38	0.00615	0.039472	yes	UP	Y	Y	Y	Y	Y	0.28	0.29	0.1	0.98	1.1	1.34
TBIG029385	Potri.005G141400.1	POPTR_0005s18490	-	2.01	1.15	-0.805	0.00155	0.0138566	yes	DOWN	Y	Y	Y	Y	N	2.33	2.24	1.58	0.87	1.27	1.28
TBIG028269	Potri.005G203200.1	POPTR_0005s22480	Predicted protein [Source:UniProtKB/TrEMBL;Acc:B9H823] [Source:Populus trichocarpa;ACC:POPTR_0005s22480]	0.975	0.515	-0.919	0.0135	0.0700635	no	DOWN	N	Y	N	Y	N	0.5	0.8	1.64	0.51	0.27	0.75
TBIG028351	Potri.005G219500.1	POPTR_0005s24100	Predicted protein [Source:UniProtKB/TrEMBL;Acc:B9H8I2] [Source:Populus trichocarpa;ACC:POPTR_0005s24100]	4.75	4.69	-0.0205	0.88945	0.954889	no	DOWN	N	N	N	N	N	5.42	4.2	5.03	4.31	4.83	4.81
TBIG031584	Potri.006G072400.1	POPTR_0006s07170	Predicted protein [Source:UniProtKB/TrEMBL;Acc:B9HAN3] [Source:Populus trichocarpa;ACC:POPTR_0006s07170]	23.9	38.8	0.701	5e-05	0.000777157	yes	UP	Y	Y	Y	Y	N	23.83	24.85	26.37	39.48	37.91	41.29
TBIG031656	Potri.006G087000.1	POPTR_0006s08730	Predicted protein [Source:UniProtKB/TrEMBL;Acc:B9HBN2] [Source:Populus trichocarpa;ACC:POPTR_0006s08730]	0.172	0.0448	-1.94	1	1	no	DOWN	N	N	N	N	Y	0.35	0.09	0.09	0.08	0	0.05
TBIG031756	Potri.006G105300.1	POPTR_0006s10600	-	0.699	1.66	1.25	0.0001	0.00144706	yes	UP	Y	Y	Y	Y	Y	0.4	1.03	0.65	2.32	1.29	1.3
TBIG031774	Potri.006G109100.1	POPTR_0006s10950	Predicted protein [Source:UniProtKB/TrEMBL;Acc:B9HDJ4] [Source:Populus trichocarpa;ACC:POPTR_0006s10950]	0.355	0.89	1.33	0.0074	0.0453756	yes	UP	Y	Y	Y	Y	Y	0.44	0.32	0.32	0.73	1.29	0.62
TBIG030543	Potri.006G133200.4	POPTR_0006s13550	Predicted protein [Source:UniProtKB/TrEMBL;Acc:B9MT69] [Source:Populus trichocarpa;ACC:POPTR_0006s13550]	24.9	20.1	-0.306	0.0027	0.0213239	yes	DOWN	Y	Y	Y	Y	N	25.64	25.32	24.41	19.61	19.14	20.65
TBIG030998	Potri.006G224100.1	POPTR_0006s24050	WRKY DNA-binding protein 50 [Source:Projected from Arabidopsis thaliana (AT5G26170) TAIR;Acc:AT5G26170] [Source:Populus trichocarpa;ACC:POPTR_0006s24050]	0.282	1.06	1.91	0.01515	0.0759217	no	UP	N	Y	N	Y	Y	0.34	0.17	0.35	0.94	1.48	0.75
TBIG031183	Potri.006G263600.1	POPTR_0006s27950	Predicted protein [Source:UniProtKB/TrEMBL;Acc:B9HAW6] [Source:Populus trichocarpa;ACC:POPTR_0006s27950]	5.31	26.5	2.32	5e-05	0.000777157	yes	UP	Y	Y	Y	Y	Y	3.76	5.12	6.84	25.55	26.2	25.18
TBIG031186	Potri.006G264000.1	POPTR_0006s27990	-	3.19	3.44	0.108	0.46255	0.692391	no	UP	N	N	N	N	N	3.07	3.76	2.87	2.61	3.88	3.65
TBIG033000	Potri.007G078200.2	POPTR_0007s06930	WRKY DNA-binding protein 13 [Source:Projected from Arabidopsis thaliana (AT4G39410) TAIR;Acc:AT4G39410] [Source:Populus trichocarpa;ACC:POPTR_0007s06930]	0.146	0.141	-0.0422	1	1	no	DOWN	N	N	N	N	N	0.19	0.06	0.2	0.16	0.22	0.04
TBIG033156	Potri.007G047400.1	POPTR_0007s10670	Putative uncharacterized protein [source:UniProtKB/TrEMBL;Acc:A9PII7_POPTR] [Source:Populus trichocarpa;ACC:POPTR_0007s10670]	8.03	13	0.692	5e-05	0.000777157	yes	UP	Y	Y	Y	Y	N	8.77	7.48	8.11	13.9	12.42	11.68
TBIG035639	Potri.008G091900.1	POPTR_0008s09140	Predicted protein [Source:UniProtKB/TrEMBL;Acc:B9HIB5] [Source:Populus trichocarpa;ACC:POPTR_0008s09140]	6.27	9.75	0.637	5e-05	0.000777157	yes	UP	Y	Y	Y	Y	N	6.61	6.29	6.61	9.11	10.36	10.2
TBIG034529	Potri.008G094000.1	POPTR_0008s09360	Predicted protein [Source:UniProtKB/TrEMBL;Acc:B9HID0] [Source:Populus trichocarpa;ACC:POPTR_0008s09360]	12.9	12.7	-0.0256	0.8276	0.927029	no	DOWN	N	N	N	N	N	15.03	13.38	12.51	12.99	12.86	13.49
TBIG035691	Potri.008G103300.1	POPTR_0008s10280	Predicted protein [Source:UniProtKB/TrEMBL;Acc:B9HIL9] [Source:Populus trichocarpa;ACC:POPTR_0008s10280]	1.15	1.1	-0.0711	0.77685	0.902343	no	DOWN	N	N	N	N	N	1.07	1.26	1.17	1.18	1.07	1.01
TBIG038864	Potri.011G007800.1	POPTR_0021s00280	Predicted protein [Source:UniProtKB/TrEMBL;Acc:B9HZ75] [Source:Populus trichocarpa;ACC:POPTR_0021s00280]	4.54	8.86	0.965	5e-05	0.000777157	yes	UP	Y	Y	Y	Y	N	4.98	4.48	4.36	8.09	8.64	9.45

[truncated: 2 more sheets: Sensitive , tolerant]
